# Supplementary material for: 5-Chloro-N′-cyclo­hexyl­idene-3-methyl-1H-indole-2-carbohydrazide
Source: Acta Crystallogr Sect E Struct Rep Online. 2013 Jun 22;69(Pt 7):o1137. doi: 10.1107/S1600536813016899 (PMC3770403; doi:10.1107/S1600536813016899)
Supplement: Supplementary file 1 [file e-69-o1137-sup1.cif]

##############################################################################
#                                                                            #
# This CIF contains the data in a paper accepted for publication in          #
# Acta Crystallographica Section E. It conforms to the requirements of       #
# Notes for Authors for Acta Crystallographica Section E, and has been       #
# peer reviewed under the auspices of the IUCr Commission on Journals.       #
#                                                                            #
# Full details of the Crystallographic Information File format               #
# are given in the paper "The Crystallographic Information File (CIF):       #
# a New Standard Archive File for Crystallography" by S. R. Hall, F. H.      #
# Allen and I. D. Brown [Acta Cryst. (1991), A47, 655-685].                  #
#                                                                            #
# The current version of the core CIF dictionary is obtainable from          #
# ftp://ftp.iucr.org/pub/cif_core.dic.                                       #
#                                                                            #
# Software is freely available for graphical display of the structure(s)     #
# in this CIF. For information consult the CIF software page                 #
# http://www.iucr.org/resources/cif/software.                                #
#                                                                            #
# This file may be used for bona fide research purposes within the           #
# scientific community so long as proper attribution is given to the journal # 
# article from which it was obtained.                                        #
#                                                                            #
##############################################################################
data_global
_audit_creation_method     'PLATON <TABLE ACC> option'
_journal_date_recd_electronic     2013-06-17
_journal_date_accepted     2013-06-18
_journal_name_full     'Acta Crystallographica, Section E'
_journal_year     2013
_journal_volume     69
_journal_issue      7
_journal_page_first     o1137
_journal_page_last     o1137
_journal_paper_category     QO
_journal_paper_doi     10.1107/S1600536813016899
_journal_coeditor_code     SJ5335
_publ_contact_author_name
; Dr. Mehmet Akkurt
;
_publ_contact_author_address
; Department of Physics
  Faculty of Sciences
  Erciyes University
  38039 Kayseri
  Turkey
;
_publ_contact_author_email     akkurt@erciyes.edu.tr
_publ_contact_author_fax     '+90-352-4374933'
_publ_contact_author_phone     '+90-352-2076666 ext. 33106'
_publ_section_title
;
5-Chloro-<i>N</i>'-cyclohexylidene-3-methyl-1<i>H</i>-indole-2-carbohydrazide
;
loop_
    _publ_author_name
    _publ_author_footnote
    _publ_author_address
    'Mehmet Akkurt' .
; Department of Physics,
  Faculty of Sciences,
  Erciyes University,
  38039 Kayseri,
  Turkey
;
    'Muhammet Zopun' .
;
   Department of Pharmaceutical Chemistry,
   Faculty of Pharmacy,
   Istanbul University,
   34116 Beyazit,
   Istanbul,
   Turkey
;
    'G\"ultaze \,Capan' .
;
   Department of Pharmaceutical Chemistry,
   Faculty of Pharmacy,
   Istanbul University,
   34116 Beyazit,
   Istanbul,
   Turkey
;
    'Orhan B\"uy\"ukg\"ung\"or' .
;
   Department of Physics,
   Faculty of Arts and Sciences,
   Ondokuz May\?is University,
   55139 Samsun,
   Turkey
;
data_I
_chemical_name_systematic
;
5-Chloro-<i>N</i>'-cyclohexylidene-3-methyl-1<i>H</i>-indole-2-carbohydrazide
;
_chemical_name_common     ?
_chemical_formula_moiety     'C16 H18 Cl N3 O'
_chemical_formula_sum     'C16 H18 Cl N3 O'
_chemical_formula_structural     ?
_chemical_formula_iupac     'C16 H18 Cl N3 O'
_chemical_formula_weight     303.78
_chemical_melting_point     ?
_symmetry_cell_setting     triclinic
_symmetry_space_group_name_H-M     'P -1'
_symmetry_space_group_name_Hall     '-P 1'
loop_
    _symmetry_equiv_pos_site_id
    _symmetry_equiv_pos_as_xyz
    1 x,y,z
    2 -x,-y,-z
_cell_length_a     5.2727(5)
_cell_length_b     9.7977(9)
_cell_length_c     15.2380(15)
_cell_angle_alpha     102.229(7)
_cell_angle_beta     95.732(8)
_cell_angle_gamma     92.332(7)
_cell_volume     763.94(13)
_cell_formula_units_Z     2
_cell_measurement_reflns_used     9705
_cell_measurement_theta_min     2.13
_cell_measurement_theta_max     27.99
_cell_measurement_temperature     296(2)
_cell_special_details
;
;
_exptl_crystal_description     'plate'
_exptl_crystal_colour     'colourless'
_exptl_crystal_size_max     0.760
_exptl_crystal_size_mid     0.360
_exptl_crystal_size_min     0.020
_exptl_crystal_size_rad     ?
_exptl_crystal_density_diffrn     1.321
_exptl_crystal_density_meas     ?
_exptl_crystal_density_method     'Not Measured'
_exptl_crystal_F_000     320
loop_
    _exptl_crystal_face_index_h
    _exptl_crystal_face_index_k
    _exptl_crystal_face_index_l
    _exptl_crystal_face_perp_dist
    0 0 -1 0.0100
    0 0 1 0.0100
    0 -4 1 0.1670
    0 5 -1 0.1430
    -2 1 -1 0.4010
    7 -1 0 0.3760
    -2 5 -5 0.2360
_exptl_absorpt_coefficient_mu     0.253
_exptl_absorpt_correction_type     integration
_exptl_absorpt_process_details     '(X-RED32; Stoe & Cie, 2002)'
_exptl_absorpt_correction_T_min     0.831
_exptl_absorpt_correction_T_max     0.995
_exptl_special_details
;
UV (EtOH) \l~max~(nm)(\e) <b>=</b> 210.2 (11298); 230.6 (15341); 303.4 (14665).
IR(KBr)\n = 3278 (N---H); 1639 (C=O);1624, 1537, 1514, 1471 (C=N, C=C) cm^-1^.
^1^H-NMR (500 MHz) (DMSO-d~6~ / TMS) d <b>=</b>1.56--1.72 (6<i>H</i>, m,
CH~2~-cyc.*), 2.32 (2<i>H</i>, t, J=6.8 Hz, CH~2~-cyc.) 2.42--2.48 (5<i>H</i>,
m, CH~2~-cyc. and 3-CH~3~-ind.*), 7.20 (1<i>H</i>, dd, J=8.7, 1.9 Hz,
H6-ind.), 7.41 (1<i>H</i>, d, J=8.7 Hz, H7-ind.), 7.66 (1<i>H</i>, d, J=1.9
Hz, H4-ind.), 10.30 (1<i>H</i>, s, CONH), 11.50 (1<i>H</i>, s, NH-ind.)
p.p.m.. MS (ESI--) m/<i>z</i> (%) <b>=</b> 302 ([M---H]^-^, 100). Analysis
calculated for C~16~H~18~ClN~3~O: C 63.26, H 5.97, N 13.83%. Found: C 63.12, H
5.97, N 13.86%.(*cyc. = cyclohexylidene, ind. = indole).
;
_diffrn_ambient_temperature     296(2)
_diffrn_radiation_type     'Mo K\a'
_diffrn_radiation_wavelength     0.71073
_diffrn_radiation_monochromator     'plane graphite'
_diffrn_measurement_device_type     'Stoe IPDS 2'
_diffrn_measurement_device     '2-circle goniometer'
_diffrn_measurement_method     '\w scans'
_diffrn_detector_area_resol_mean     6.67
_diffrn_reflns_number     7177
_diffrn_reflns_av_R_equivalents     0.0652
_diffrn_reflns_av_sigmaI/netI     0.0639
_diffrn_reflns_theta_min     2.13
_diffrn_reflns_theta_max     26.00
_diffrn_reflns_theta_full     26.00
_diffrn_measured_fraction_theta_max     0.971
_diffrn_measured_fraction_theta_full     0.971
_diffrn_reflns_limit_h_min     -6
_diffrn_reflns_limit_h_max     6
_diffrn_reflns_limit_k_min     -12
_diffrn_reflns_limit_k_max     12
_diffrn_reflns_limit_l_min     -18
_diffrn_reflns_limit_l_max     18
_diffrn_reflns_reduction_process
;
;
_refine_special_details
;
Refinement on <i>F</i>^2^ for ALL reflections except those flagged by the user
for potential systematic errors. Weighted <i>R</i>-factors <i>wR</i> and all
goodnesses of fit <i>S</i> are based on <i>F</i>^2^, conventional
<i>R</i>-factors <i>R</i> are based on <i>F</i>, with <i>F</i> set to zero for
negative <i>F</i>^2^. The observed criterion of <i>F</i>^2^ > \s(<i>F</i>^2^)
is used only for calculating -<i>R</i>-factor-obs <i>etc</i>. and is not
relevant to the choice of reflections for refinement. <i>R</i>-factors based
on <i>F</i>^2^ are statistically about twice as large as those based on
<i>F</i>, and <i>R</i>-factors based on ALL data will be even larger.
;
_reflns_number_total     2929
_reflns_number_gt     1684
_reflns_threshold_expression     I>2\s(I)
_refine_ls_structure_factor_coef     Fsqd
_refine_ls_matrix_type     full
_refine_ls_R_factor_all     0.1025
_refine_ls_R_factor_gt     0.0527
_refine_ls_wR_factor_gt     0.1105
_refine_ls_wR_factor_ref     0.1289
_refine_ls_goodness_of_fit_ref     1.012
_refine_ls_restrained_S_all     1.012
_refine_ls_number_reflns     2929
_refine_ls_number_parameters     195
_refine_ls_number_restraints     0
_refine_ls_number_constraints     ?
_refine_ls_hydrogen_treatment     mixed
_refine_ls_weighting_scheme     calc
_refine_ls_weighting_details
                 'calc w=1/[\s^2^(Fo^2^)+(0.0554P)^2^] where P=(Fo^2^+2Fc^2^)/3'
_atom_sites_solution_hydrogens     geom
_atom_sites_solution_primary     direct
_atom_sites_solution_secondary     difmap
_refine_ls_shift/su_max     0.000
_refine_ls_shift/su_mean     0.000
_refine_diff_density_max     0.151
_refine_diff_density_min     -0.164
_refine_ls_extinction_method     'none'
_refine_ls_abs_structure_details     ?
_refine_ls_abs_structure_Flack     .
loop_
    _atom_type_symbol
    _atom_type_description
    _atom_type_scat_dispersion_real
    _atom_type_scat_dispersion_imag
    _atom_type_scat_source
    C C 0.0033 0.0016 ' International Tables Vol C Tables 4.2.6.8 and 6.1.1.4'
    H H 0.0000 0.0000 ' International Tables Vol C Tables 4.2.6.8 and 6.1.1.4'
    Cl Cl 0.1484 0.1585 ' International Tables Vol C Tables 4.2.6.8 and 6.1.1.4'
    N N 0.0061 0.0033 ' International Tables Vol C Tables 4.2.6.8 and 6.1.1.4'
    O O 0.0106 0.0060 ' International Tables Vol C Tables 4.2.6.8 and 6.1.1.4'
_computing_data_collection     'X-AREA (Stoe & Cie, 2002)'
_computing_cell_refinement     'X-AREA (Stoe & Cie, 2002)'
_computing_data_reduction     'X-RED32 (Stoe & Cie, 2002)'
_computing_structure_solution     'SHELXS97 (Sheldrick, 2008)'
_computing_structure_refinement     'SHELXL97 (Sheldrick, 2008)'
_computing_molecular_graphics     'ORTEP-3 for Windows (Farrugia, 2012)'
_computing_publication_material     'WinGX (Farrugia, 2012)'
loop_
    _atom_site_type_symbol
    _atom_site_label
    _atom_site_fract_x
    _atom_site_fract_y
    _atom_site_fract_z
    _atom_site_U_iso_or_equiv
    _atom_site_thermal_displace_type
    _atom_site_calc_flag
    _atom_site_refinement_flags
    _atom_site_occupancy
    _atom_site_disorder_assembly
    _atom_site_disorder_group
    Cl Cl1 0.5891(2) 0.46594(11) 0.20802(7) 0.1086(4) Uani d . 1.000 . .
    O O1 0.1519(4) 0.0786(2) 0.61618(12) 0.0717(7) Uani d . 1.000 . .
    N N1 0.2262(4) 0.1409(2) 0.45351(13) 0.0589(8) Uani d . 1.000 . .
    N N2 0.5585(5) 0.1489(3) 0.67430(15) 0.0597(8) Uani d . 1.000 . .
    N N3 0.5305(4) 0.1037(2) 0.75354(15) 0.0628(8) Uani d . 1.000 . .
    C C1 0.2826(5) 0.2059(3) 0.38687(17) 0.0538(8) Uani d . 1.000 . .
    C C2 0.1513(6) 0.1988(3) 0.30110(18) 0.0654(10) Uani d . 1.000 . .
    C C3 0.2502(6) 0.2795(3) 0.24870(19) 0.0705(11) Uani d . 1.000 . .
    C C4 0.4744(6) 0.3636(3) 0.27889(19) 0.0691(11) Uani d . 1.000 . .
    C C5 0.6043(5) 0.3719(3) 0.3623(2) 0.0648(10) Uani d . 1.000 . .
    C C6 0.5060(4) 0.2920(3) 0.41855(17) 0.0508(8) Uani d . 1.000 . .
    C C7 0.5838(4) 0.2775(3) 0.50912(16) 0.0512(8) Uani d . 1.000 . .
    C C8 0.4070(5) 0.1827(3) 0.52722(16) 0.0511(8) Uani d . 1.000 . .
    C C9 0.8061(5) 0.3606(3) 0.5689(2) 0.0686(10) Uani d . 1.000 . .
    C C10 0.3624(5) 0.1311(3) 0.60883(17) 0.0543(9) Uani d . 1.000 . .
    C C11 0.7122(5) 0.1360(3) 0.81721(18) 0.0597(9) Uani d . 1.000 . .
    C C12 0.9530(6) 0.2231(4) 0.8204(2) 0.0866(13) Uani d . 1.000 . .
    C C13 1.0168(7) 0.3247(4) 0.9086(2) 0.0993(16) Uani d . 1.000 . .
    C C14 1.0052(7) 0.2603(4) 0.9900(2) 0.0876(13) Uani d . 1.000 . .
    C C15 0.7463(6) 0.1875(4) 0.9862(2) 0.0837(13) Uani d . 1.000 . .
    C C16 0.6818(6) 0.0800(4) 0.9003(2) 0.0820(11) Uani d . 1.000 . .
    H H1 0.09730 0.08260 0.45020 0.0710 Uiso c R 1.000 . .
    H H2 0.00300 0.14140 0.28090 0.0790 Uiso c R 1.000 . .
    H H2A 0.701(5) 0.174(3) 0.6650(17) 0.054(8) Uiso d . 1.000 . .
    H H3 0.16670 0.27840 0.19180 0.0850 Uiso c R 1.000 . .
    H H5 0.75350 0.42900 0.38110 0.0780 Uiso c R 1.000 . .
    H H9A 0.85040 0.44140 0.54590 0.1030 Uiso c R 1.000 . .
    H H9B 0.94970 0.30360 0.56980 0.1030 Uiso c R 1.000 . .
    H H9C 0.76010 0.39010 0.62910 0.1030 Uiso c R 1.000 . .
    H H12A 0.93570 0.27410 0.77230 0.1040 Uiso c R 1.000 . .
    H H12B 1.09240 0.16220 0.80990 0.1040 Uiso c R 1.000 . .
    H H13A 0.89910 0.39870 0.91220 0.1190 Uiso c R 1.000 . .
    H H13B 1.18740 0.36690 0.91050 0.1190 Uiso c R 1.000 . .
    H H14A 1.13590 0.19360 0.99100 0.1050 Uiso c R 1.000 . .
    H H14B 1.03740 0.33270 1.04480 0.1050 Uiso c R 1.000 . .
    H H15A 0.74350 0.14270 1.03710 0.1010 Uiso c R 1.000 . .
    H H15B 0.61810 0.25620 0.99110 0.1010 Uiso c R 1.000 . .
    H H16A 0.50660 0.04370 0.89750 0.0980 Uiso c R 1.000 . .
    H H16B 0.79110 0.00290 0.90090 0.0980 Uiso c R 1.000 . .
loop_
    _atom_site_aniso_label
    _atom_site_aniso_U_11
    _atom_site_aniso_U_22
    _atom_site_aniso_U_33
    _atom_site_aniso_U_12
    _atom_site_aniso_U_13
    _atom_site_aniso_U_23
    Cl1 0.1362(8) 0.1232(8) 0.0844(7) -0.0039(6) 0.0217(6) 0.0607(6)
    O1 0.0767(12) 0.0851(14) 0.0498(11) -0.0264(11) -0.0034(9) 0.0179(10)
    N1 0.0662(13) 0.0625(14) 0.0445(12) -0.0171(11) -0.0010(10) 0.0109(10)
    N2 0.0590(13) 0.0774(16) 0.0448(13) -0.0043(12) 0.0028(11) 0.0210(11)
    N3 0.0722(14) 0.0709(15) 0.0491(13) -0.0018(12) 0.0054(12) 0.0236(12)
    C1 0.0654(15) 0.0521(15) 0.0427(14) 0.0010(13) 0.0064(12) 0.0080(12)
    C2 0.0775(17) 0.0694(18) 0.0455(15) -0.0025(15) -0.0039(14) 0.0102(13)
    C3 0.090(2) 0.077(2) 0.0444(15) 0.0084(17) 0.0005(15) 0.0155(14)
    C4 0.0879(19) 0.0721(19) 0.0551(18) 0.0077(16) 0.0153(16) 0.0274(15)
    C5 0.0675(16) 0.0657(17) 0.0633(18) -0.0028(14) 0.0096(14) 0.0193(14)
    C6 0.0536(13) 0.0520(15) 0.0471(14) 0.0049(12) 0.0050(11) 0.0116(12)
    C7 0.0511(13) 0.0536(15) 0.0463(14) 0.0012(12) 0.0006(11) 0.0079(12)
    C8 0.0570(14) 0.0540(15) 0.0407(14) 0.0021(13) 0.0014(11) 0.0086(12)
    C9 0.0648(16) 0.078(2) 0.0613(17) -0.0071(15) -0.0059(14) 0.0197(15)
    C10 0.0659(16) 0.0502(15) 0.0431(14) -0.0023(13) 0.0016(13) 0.0054(12)
    C11 0.0635(15) 0.0719(18) 0.0463(15) 0.0060(14) 0.0073(13) 0.0177(13)
    C12 0.0652(17) 0.143(3) 0.0556(18) -0.0114(19) 0.0048(14) 0.0348(19)
    C13 0.112(3) 0.122(3) 0.065(2) -0.040(2) -0.0189(19) 0.045(2)
    C14 0.099(2) 0.112(3) 0.0530(18) -0.013(2) -0.0066(17) 0.0313(18)
    C15 0.092(2) 0.116(3) 0.0491(17) 0.000(2) 0.0086(16) 0.0325(18)
    C16 0.097(2) 0.092(2) 0.0633(19) -0.0084(19) -0.0014(17) 0.0386(18)
_geom_special_details
;
Bond distances, angles <i>etc</i>. have been calculated using the rounded
fractional coordinates. All su's are estimated from the variances of the
(full) variance-covariance matrix. The cell e.s.d.'s are taken into account in
the estimation of distances, angles and torsion angles
;
loop_
    _geom_bond_atom_site_label_1
    _geom_bond_atom_site_label_2
    _geom_bond_site_symmetry_1
    _geom_bond_site_symmetry_2
    _geom_bond_distance
    _geom_bond_publ_flag
    Cl1 C4 . . 1.754(3) no
    O1 C10 . . 1.230(3) no
    N1 C1 . . 1.358(3) no
    N1 C8 . . 1.378(3) no
    N2 N3 . . 1.390(3) no
    N2 C10 . . 1.342(4) no
    N3 C11 . . 1.272(3) no
    N1 H1 . . 0.8600 no
    N2 H2A . . 0.82(3) no
    C1 C2 . . 1.403(4) no
    C1 C6 . . 1.402(4) no
    C2 C3 . . 1.361(4) no
    C3 C4 . . 1.393(4) no
    C4 C5 . . 1.367(4) no
    C5 C6 . . 1.399(4) no
    C6 C7 . . 1.438(4) no
    C7 C9 . . 1.504(4) no
    C7 C8 . . 1.377(4) no
    C8 C10 . . 1.474(4) no
    C11 C16 . . 1.503(4) no
    C11 C12 . . 1.492(4) no
    C12 C13 . . 1.492(5) no
    C13 C14 . . 1.511(5) no
    C14 C15 . . 1.504(5) no
    C15 C16 . . 1.495(5) no
    C2 H2 . . 0.9300 no
    C3 H3 . . 0.9300 no
    C5 H5 . . 0.9300 no
    C9 H9A . . 0.9600 no
    C9 H9B . . 0.9600 no
    C9 H9C . . 0.9600 no
    C12 H12A . . 0.9700 no
    C12 H12B . . 0.9700 no
    C13 H13A . . 0.9700 no
    C13 H13B . . 0.9700 no
    C14 H14A . . 0.9700 no
    C14 H14B . . 0.9700 no
    C15 H15A . . 0.9700 no
    C15 H15B . . 0.9700 no
    C16 H16A . . 0.9700 no
    C16 H16B . . 0.9700 no
loop_
    _geom_angle_atom_site_label_1
    _geom_angle_atom_site_label_2
    _geom_angle_atom_site_label_3
    _geom_angle_site_symmetry_1
    _geom_angle_site_symmetry_2
    _geom_angle_site_symmetry_3
    _geom_angle
    _geom_angle_publ_flag
    C1 N1 C8 . . . 109.6(2) no
    N3 N2 C10 . . . 120.0(2) no
    N2 N3 C11 . . . 117.5(2) no
    C8 N1 H1 . . . 125.00 no
    C1 N1 H1 . . . 125.00 no
    N3 N2 H2A . . . 118.7(18) no
    C10 N2 H2A . . . 120.5(18) no
    N1 C1 C6 . . . 107.7(2) no
    C2 C1 C6 . . . 122.3(3) no
    N1 C1 C2 . . . 130.0(3) no
    C1 C2 C3 . . . 117.2(3) no
    C2 C3 C4 . . . 121.1(3) no
    Cl1 C4 C3 . . . 118.5(2) no
    Cl1 C4 C5 . . . 119.0(2) no
    C3 C4 C5 . . . 122.5(3) no
    C4 C5 C6 . . . 118.0(3) no
    C1 C6 C5 . . . 119.0(2) no
    C5 C6 C7 . . . 133.4(2) no
    C1 C6 C7 . . . 107.6(2) no
    C6 C7 C8 . . . 105.7(2) no
    C6 C7 C9 . . . 123.9(2) no
    C8 C7 C9 . . . 130.3(2) no
    C7 C8 C10 . . . 133.6(2) no
    N1 C8 C7 . . . 109.5(2) no
    N1 C8 C10 . . . 116.6(2) no
    O1 C10 C8 . . . 120.5(2) no
    N2 C10 C8 . . . 116.7(2) no
    O1 C10 N2 . . . 122.8(3) no
    N3 C11 C12 . . . 128.4(3) no
    N3 C11 C16 . . . 116.3(3) no
    C12 C11 C16 . . . 115.3(2) no
    C11 C12 C13 . . . 112.6(3) no
    C12 C13 C14 . . . 113.9(3) no
    C13 C14 C15 . . . 109.9(3) no
    C14 C15 C16 . . . 111.7(3) no
    C11 C16 C15 . . . 113.3(3) no
    C1 C2 H2 . . . 121.00 no
    C3 C2 H2 . . . 121.00 no
    C2 C3 H3 . . . 119.00 no
    C4 C3 H3 . . . 120.00 no
    C4 C5 H5 . . . 121.00 no
    C6 C5 H5 . . . 121.00 no
    C7 C9 H9A . . . 109.00 no
    C7 C9 H9B . . . 109.00 no
    C7 C9 H9C . . . 109.00 no
    H9A C9 H9B . . . 109.00 no
    H9A C9 H9C . . . 109.00 no
    H9B C9 H9C . . . 110.00 no
    C11 C12 H12A . . . 109.00 no
    C11 C12 H12B . . . 109.00 no
    C13 C12 H12A . . . 109.00 no
    C13 C12 H12B . . . 109.00 no
    H12A C12 H12B . . . 108.00 no
    C12 C13 H13A . . . 109.00 no
    C12 C13 H13B . . . 109.00 no
    C14 C13 H13A . . . 109.00 no
    C14 C13 H13B . . . 109.00 no
    H13A C13 H13B . . . 108.00 no
    C13 C14 H14A . . . 110.00 no
    C13 C14 H14B . . . 110.00 no
    C15 C14 H14A . . . 110.00 no
    C15 C14 H14B . . . 110.00 no
    H14A C14 H14B . . . 108.00 no
    C14 C15 H15A . . . 109.00 no
    C14 C15 H15B . . . 109.00 no
    C16 C15 H15A . . . 109.00 no
    C16 C15 H15B . . . 109.00 no
    H15A C15 H15B . . . 108.00 no
    C11 C16 H16A . . . 109.00 no
    C11 C16 H16B . . . 109.00 no
    C15 C16 H16A . . . 109.00 no
    C15 C16 H16B . . . 109.00 no
    H16A C16 H16B . . . 108.00 no
loop_
    _geom_torsion_atom_site_label_1
    _geom_torsion_atom_site_label_2
    _geom_torsion_atom_site_label_3
    _geom_torsion_atom_site_label_4
    _geom_torsion_site_symmetry_1
    _geom_torsion_site_symmetry_2
    _geom_torsion_site_symmetry_3
    _geom_torsion_site_symmetry_4
    _geom_torsion
    _geom_torsion_publ_flag
    C1 N1 C8 C10 . . . . 174.9(2) no
    C8 N1 C1 C2 . . . . -178.3(3) no
    C8 N1 C1 C6 . . . . 0.0(3) no
    C1 N1 C8 C7 . . . . 0.5(3) no
    N3 N2 C10 C8 . . . . 179.6(2) no
    N3 N2 C10 O1 . . . . 1.8(4) no
    C10 N2 N3 C11 . . . . -172.8(3) no
    N2 N3 C11 C16 . . . . -177.2(3) no
    N2 N3 C11 C12 . . . . 2.9(4) no
    N1 C1 C6 C7 . . . . -0.5(3) no
    C6 C1 C2 C3 . . . . 0.2(4) no
    N1 C1 C6 C5 . . . . -179.6(2) no
    C2 C1 C6 C7 . . . . 178.0(3) no
    C2 C1 C6 C5 . . . . -1.1(4) no
    N1 C1 C2 C3 . . . . 178.2(3) no
    C1 C2 C3 C4 . . . . 1.0(4) no
    C2 C3 C4 Cl1 . . . . -179.5(2) no
    C2 C3 C4 C5 . . . . -1.1(5) no
    C3 C4 C5 C6 . . . . 0.1(4) no
    Cl1 C4 C5 C6 . . . . 178.5(2) no
    C4 C5 C6 C1 . . . . 1.0(4) no
    C4 C5 C6 C7 . . . . -177.9(3) no
    C5 C6 C7 C9 . . . . 3.2(5) no
    C5 C6 C7 C8 . . . . 179.7(3) no
    C1 C6 C7 C8 . . . . 0.8(3) no
    C1 C6 C7 C9 . . . . -175.7(2) no
    C6 C7 C8 C10 . . . . -173.9(3) no
    C9 C7 C8 C10 . . . . 2.3(5) no
    C9 C7 C8 N1 . . . . 175.4(3) no
    C6 C7 C8 N1 . . . . -0.8(3) no
    N1 C8 C10 N2 . . . . 167.7(3) no
    C7 C8 C10 O1 . . . . 158.3(3) no
    C7 C8 C10 N2 . . . . -19.5(5) no
    N1 C8 C10 O1 . . . . -14.4(4) no
    N3 C11 C12 C13 . . . . 136.1(3) no
    C16 C11 C12 C13 . . . . -43.7(4) no
    N3 C11 C16 C15 . . . . -134.0(3) no
    C12 C11 C16 C15 . . . . 45.9(4) no
    C11 C12 C13 C14 . . . . 49.1(4) no
    C12 C13 C14 C15 . . . . -55.6(4) no
    C13 C14 C15 C16 . . . . 56.2(4) no
    C14 C15 C16 C11 . . . . -52.0(4) no
loop_
    _geom_hbond_atom_site_label_D
    _geom_hbond_atom_site_label_H
    _geom_hbond_atom_site_label_A
    _geom_hbond_site_symmetry_A
    _geom_hbond_distance_DH
    _geom_hbond_distance_HA
    _geom_hbond_distance_DA
    _geom_hbond_angle_DHA
    _geom_hbond_publ_flag
    N1 H1 O1 2_556 0.86 2.03 2.826(3) 153 yes
    C12 H12A N2 . 0.97 2.47 2.842(4) 102 no
    C12 H12B N3 1_655 0.97 2.59 3.476(4) 152 yes
_iucr_refine_instructions_details
;
TITL MZ-5
CELL  0.71073   5.2727   9.7977  15.2380  102.229   95.732   92.332
ZERR     2.00   0.0005   0.0009   0.0015    0.007    0.008    0.007
LATT   1
SFAC  C    H    N    O    CL
UNIT  32   36   6    2    2
MERG   2
OMIT    -4.00  52.00
EQIV $1 -x, -y, -z+1
HTAB n1 o1_$1
FMAP   2
PLAN    3
ACTA
BOND
BOND   $H
CONF
SIZE   0.020 0.363 0.760
L.S.   7
WGHT    0.055400
FVAR       0.53606
C1    1    0.282599    0.205889    0.386873    11.00000    0.06538    0.05211 =
         0.04267    0.00802    0.00637    0.00098
C2    1    0.151257    0.198762    0.301101    11.00000    0.07750    0.06944 =
         0.04550    0.01021   -0.00386   -0.00251
AFIX  43
H2    2    0.002988    0.141361    0.280937    11.00000   -1.20000
AFIX   0
C3    1    0.250184    0.279456    0.248704    11.00000    0.09031    0.07665 =
         0.04438    0.01547    0.00054    0.00843
AFIX  43
H3    2    0.166739    0.278404    0.191812    11.00000   -1.20000
AFIX   0
C4    1    0.474418    0.363620    0.278892    11.00000    0.08791    0.07206 =
         0.05513    0.02735    0.01535    0.00775
C5    1    0.604330    0.371944    0.362315    11.00000    0.06747    0.06565 =
         0.06329    0.01931    0.00956   -0.00284
AFIX  43
H5    2    0.753519    0.429024    0.381106    11.00000   -1.20000
AFIX   0
C6    1    0.505963    0.291966    0.418546    11.00000    0.05365    0.05204 =
         0.04711    0.01161    0.00503    0.00487
C7    1    0.583815    0.277493    0.509118    11.00000    0.05112    0.05358 =
         0.04633    0.00795    0.00058    0.00121
C8    1    0.407022    0.182661    0.527224    11.00000    0.05702    0.05398 =
         0.04068    0.00857    0.00143    0.00206
C9    1    0.806095    0.360641    0.568884    11.00000    0.06483    0.07812 =
         0.06129    0.01973   -0.00588   -0.00712
AFIX 137
H9A   2    0.850392    0.441370    0.545893    11.00000   -1.50000
H9B   2    0.949674    0.303576    0.569821    11.00000   -1.50000
H9C   2    0.760118    0.390058    0.629090    11.00000   -1.50000
AFIX   0
C10   1    0.362386    0.131143    0.608833    11.00000    0.06587    0.05022 =
         0.04312    0.00545    0.00157   -0.00229
C11   1    0.712228    0.136016    0.817210    11.00000    0.06351    0.07190 =
         0.04628    0.01771    0.00732    0.00596
C12   1    0.953002    0.223132    0.820375    11.00000    0.06524    0.14326 =
         0.05556    0.03480    0.00480   -0.01140
AFIX  23
H12A  2    0.935675    0.274106    0.772255    11.00000   -1.20000
H12B  2    1.092407    0.162216    0.809854    11.00000   -1.20000
AFIX   0
C13   1    1.016784    0.324674    0.908575    11.00000    0.11216    0.12247 =
         0.06499    0.04498   -0.01888   -0.04002
AFIX  23
H13A  2    0.899088    0.398712    0.912191    11.00000   -1.20000
H13B  2    1.187443    0.366880    0.910493    11.00000   -1.20000
AFIX   0
C14   1    1.005181    0.260256    0.989955    11.00000    0.09919    0.11154 =
         0.05300    0.03130   -0.00665   -0.01291
AFIX  23
H14A  2    1.135877    0.193561    0.990956    11.00000   -1.20000
H14B  2    1.037386    0.332652    1.044789    11.00000   -1.20000
AFIX   0
C15   1    0.746302    0.187473    0.986197    11.00000    0.09213    0.11624 =
         0.04913    0.03254    0.00862    0.00047
AFIX  23
H15A  2    0.743452    0.142665    1.037109    11.00000   -1.20000
H15B  2    0.618137    0.256157    0.991117    11.00000   -1.20000
AFIX   0
C16   1    0.681782    0.080019    0.900324    11.00000    0.09668    0.09217 =
         0.06334    0.03862   -0.00140   -0.00842
AFIX  23
H16A  2    0.506558    0.043700    0.897502    11.00000   -1.20000
H16B  2    0.791070    0.002864    0.900920    11.00000   -1.20000
AFIX   0
N1    3    0.226172    0.140874    0.453515    11.00000    0.06624    0.06252 =
         0.04452    0.01090   -0.00102   -0.01713
AFIX  43
H1    2    0.097342    0.082577    0.450210    11.00000   -1.20000
AFIX   0
N2    3    0.558511    0.148926    0.674297    11.00000    0.05902    0.07744 =
         0.04476    0.02099    0.00277   -0.00432
N3    3    0.530456    0.103669    0.753537    11.00000    0.07219    0.07091 =
         0.04907    0.02364    0.00536   -0.00183
O1    4    0.151890    0.078571    0.616184    11.00000    0.07665    0.08506 =
         0.04977    0.01795   -0.00342   -0.02642
CL1   5    0.589054    0.465938    0.208019    11.00000    0.13617    0.12320 =
         0.08439    0.06070    0.02175   -0.00388
H2A   2    0.701315    0.173910    0.664969    11.00000    0.05406
HKLF 4
REM  MZ-5
REM R1 =  0.0527 for   1684 Fo > 4sig(Fo)  and  0.1025 for all   2929 data
REM    195 parameters refined using      0 restraints
END
WGHT      0.0554      0.0000
REM Highest difference peak  0.151,  deepest hole -0.164,  1-sigma level  0.031
Q1    1   0.0266 -0.0092  0.6086  11.00000  0.05    0.15
Q2    1   0.5803  0.3474  0.1819  11.00000  0.05    0.15
Q3    1   0.4143  0.0344  0.7584  11.00000  0.05    0.14
;
