# Supplementary material for: 5-Chloro-N′-cyclo­hexyl­idene-3-methyl-1H-indole-2-carbohydrazide
Source: Acta Crystallogr Sect E Struct Rep Online. 2013 Jun 22;69(Pt 7):o1137. doi: 10.1107/S1600536813016899 (PMC3770403; doi:10.1107/S1600536813016899)
Supplement: Supplementary file 2 [file e-69-o1137-Isup2.hkl]

# 
# h,k,l, Fc-squared, Fo-squared, sigma(Fo-squared) and status flag 
# 
data_I
_shelx_title ' MZ-5' 
_shelx_refln_list_code          4 
_shelx_F_calc_maximum      174.07 
_exptl_crystal_F_000       320.00 
_reflns_d_resolution_high  0.8107 
 
loop_ 
 _symmetry_equiv_pos_as_xyz 
 'x, y, z' 
 '-x, -y, -z' 
 
_cell_length_a     5.2727 
_cell_length_b     9.7977 
_cell_length_c    15.2380 
_cell_angle_alpha 102.229 
_cell_angle_beta   95.732 
_cell_angle_gamma  92.332 
 
_shelx_F_squared_multiplier     1.000 
 
loop_ 
 _refln_index_h 
 _refln_index_k 
 _refln_index_l 
 _refln_F_squared_calc 
 _refln_F_squared_meas 
 _refln_F_squared_sigma 
 _refln_observed_status 
   1   0   0     2277.84     2183.97     52.30 o 
   2   0   0      102.23      106.12      2.84 o 
   3   0   0       28.36       28.14      2.27 o 
   4   0   0       17.25       16.11      2.02 o 
   5   0   0       12.13       10.32      2.16 o 
   6   0   0        0.96        3.74      1.99 o 
  -6   1   0        0.34        1.56      2.30 o 
  -5   1   0       37.62       42.17      3.49 o 
  -4   1   0        8.05        9.48      2.07 o 
  -3   1   0      101.57      100.87      2.54 o 
  -2   1   0        0.13        0.71      2.82 o 
  -1   1   0      217.78      241.46      5.88 o 
   0   1   0      266.27      300.94      8.64 o 
   1   1   0       62.93       65.87      3.79 o 
   2   1   0     1404.92     1344.13     16.38 o 
   3   1   0       41.82       49.75      2.15 o 
   4   1   0        0.00        2.15      1.64 o 
   5   1   0        0.72        2.40      2.22 o 
   6   1   0        0.00        2.76      4.04 o 
  -6   2   0       14.57       14.58      2.27 o 
  -5   2   0       22.68       25.72      2.23 o 
  -4   2   0      152.89      148.80      3.68 o 
  -3   2   0        7.00        9.49      2.26 o 
  -2   2   0       19.24       17.40      3.11 o 
  -1   2   0       45.88       60.12      7.12 o 
   0   2   0     2701.09     2522.67     21.19 o 
   1   2   0     2164.39     2112.51     17.19 o 
   2   2   0      115.60      116.74      2.66 o 
   3   2   0       75.13       73.60      2.21 o 
   4   2   0        0.73        2.04      2.57 o 
   5   2   0       16.37       13.12      1.95 o 
   6   2   0        4.18        6.22      1.89 o 
  -6   3   0        7.63        9.18      4.19 o 
  -5   3   0        1.35        1.87      2.66 o 
  -4   3   0        7.11        8.28      2.63 o 
  -3   3   0        7.58        7.88      2.74 o 
  -2   3   0      646.24      600.77     20.92 o 
  -1   3   0        1.36        1.53      5.68 o 
   0   3   0     1336.94     1212.36     11.27 o 
   1   3   0     1230.32     1191.53     13.11 o 
   2   3   0       24.18       22.88      2.12 o 
   3   3   0       26.11       29.98      1.76 o 
   4   3   0        3.03        3.64      3.26 o 
   5   3   0        1.14        2.98      1.85 o 
   6   3   0        0.44        2.12      1.88 o 
  -6   4   0        0.12        0.64      3.17 o 
  -5   4   0        0.73        0.75      2.67 o 
  -4   4   0        0.44        2.63      2.69 o 
  -3   4   0       15.79       16.91      3.07 o 
  -2   4   0       94.04       83.62      5.90 o 
  -1   4   0      165.94      146.11      5.31 o 
   0   4   0      415.76      388.46      4.74 o 
   1   4   0       55.30       57.11      2.68 o 
   2   4   0        9.54        9.06      1.96 o 
   3   4   0        8.61        9.58      1.75 o 
   4   4   0        0.10       -2.62      1.88 o 
   5   4   0        1.44        2.62      1.88 o 
  -6   5   0        3.43        1.08      3.58 o 
  -5   5   0        1.54        3.23      3.62 o 
  -4   5   0        1.33        2.33      3.67 o 
  -3   5   0       23.70       15.43      3.89 o 
  -2   5   0        0.00        2.45      4.50 o 
  -1   5   0       69.44       73.49      4.08 o 
   0   5   0      194.11      203.43      3.43 o 
   1   5   0       93.91       87.57      3.31 o 
   2   5   0      257.34      252.78      6.83 o 
   3   5   0       50.65       44.74      2.16 o 
   4   5   0        0.76        3.76      1.94 o 
   5   5   0        1.84        0.86      1.86 o 
  -5   6   0        5.63        6.39      3.87 o 
  -4   6   0        5.31        5.06      3.73 o 
  -3   6   0       35.41       32.71      4.59 o 
  -2   6   0       58.43       64.45      4.36 o 
  -1   6   0        5.09        5.82      3.44 o 
   0   6   0       18.82       20.02      2.84 o 
   1   6   0       47.90       49.02      2.26 o 
   2   6   0       33.71       31.64      2.17 o 
   3   6   0       29.54       32.80      2.57 o 
   4   6   0       12.54       12.60      1.85 o 
   5   6   0        0.27        2.46      2.00 o 
  -5   7   0        0.06        2.11      5.33 o 
  -4   7   0        1.16        1.60      4.14 o 
  -3   7   0        4.65        7.17      5.81 o 
  -2   7   0        1.80        3.97      3.58 o 
  -1   7   0       22.65       21.04      3.67 o 
   0   7   0        0.92       -1.14      4.70 o 
   1   7   0       29.98       26.50      2.58 o 
   2   7   0        1.11        4.00      2.09 o 
   3   7   0        0.12       -0.53      1.95 o 
   4   7   0        6.04        3.69      1.98 o 
  -4   8   0        0.09        0.08      4.57 o 
  -3   8   0        0.02        1.45      3.68 o 
  -2   8   0        0.02        3.36      3.70 o 
  -1   8   0        2.33        6.01      3.36 o 
   0   8   0        3.38        6.53      2.64 o 
   1   8   0       15.47       17.88      2.57 o 
   2   8   0        2.74        3.58      2.52 o 
   3   8   0        3.75        3.49      2.17 o 
   4   8   0        0.21        2.03      1.84 o 
  -3   9   0        0.04        2.38      3.69 o 
  -2   9   0        0.38        0.49      3.17 o 
  -1   9   0        1.03        0.94      2.95 o 
   0   9   0        5.93        6.77      2.61 o 
   1   9   0       27.86       35.79      2.39 o 
   2   9   0        0.14        4.21      2.20 o 
   3   9   0       10.06       10.08      2.10 o 
  -3  10   0        0.01        0.44      3.68 o 
  -2  10   0        2.92        1.95      3.52 o 
  -1  10   0        1.02        2.21      2.97 o 
   0  10   0        0.24        1.91      2.32 o 
   1  10   0        4.04        4.64      2.61 o 
   2  10   0        9.83        9.18      3.21 o 
   3  10   0        1.15       -0.21      3.54 o 
  -2  11   0        2.54        3.41      3.50 o 
  -1  11   0        0.91        4.91      2.99 o 
   0  11   0        7.12        9.47      2.60 o 
   1  11   0        5.88        7.17      2.45 o 
  -2 -11   1        2.56        2.05      2.62 o 
  -1 -11   1        0.29       -0.30      2.38 o 
   0 -11   1        1.42        3.32      2.38 o 
   1 -11   1        0.01        2.82      2.64 o 
   2 -11   1        2.50        6.11      3.21 o 
  -3 -10   1        1.02        5.17      5.67 o 
  -2 -10   1       17.60       16.75      3.97 o 
  -1 -10   1       27.06       23.23      3.04 o 
   0 -10   1       15.36       15.64      4.33 o 
   1 -10   1        1.33        2.30      3.09 o 
   2 -10   1        0.87        4.40      3.01 o 
   3 -10   1        0.08       -0.41      3.45 o 
  -3  -9   1        4.25        2.78      2.08 o 
  -2  -9   1       21.99       16.91      1.99 o 
  -1  -9   1       37.48       45.01      6.96 o 
   0  -9   1       14.87       14.78      2.80 o 
   1  -9   1        6.45        7.13      3.05 o 
   2  -9   1       21.20       22.77      3.37 o 
   3  -9   1        1.72        2.68      3.40 o 
   4  -9   1        1.68        2.67      3.85 o 
  -4  -8   1        0.08        6.42      1.92 o 
  -3  -8   1       24.36       26.51      2.15 o 
  -2  -8   1       15.81       22.45      3.13 o 
  -1  -8   1       12.28       10.55      2.85 o 
   0  -8   1        9.70       10.90      4.07 o 
   1  -8   1       31.41       32.59      3.10 o 
   2  -8   1        1.62        3.73      3.45 o 
   3  -8   1        0.17        1.60      3.37 o 
   4  -8   1        4.42        3.19      3.72 o 
   5  -8   1        1.95        2.57      4.55 o 
  -5  -7   1        0.03        1.67      1.96 o 
  -4  -7   1       25.33       24.20      2.22 o 
  -3  -7   1        1.20        0.84      1.91 o 
  -2  -7   1       25.19       27.41      1.83 o 
  -1  -7   1       27.66       33.11      2.02 o 
   0  -7   1       30.41       33.89      2.91 o 
   1  -7   1        6.91        7.40      3.64 o 
   2  -7   1        3.48        9.10      3.91 o 
   3  -7   1        1.74        4.54      3.67 o 
   4  -7   1        2.17        3.55      3.40 o 
   5  -7   1        3.64        3.21      4.00 o 
  -5  -6   1        1.65        4.29      2.18 o 
  -4  -6   1        7.07        7.35      1.89 o 
  -3  -6   1        0.02       -1.92      2.36 o 
  -2  -6   1       21.60       25.22      2.06 o 
  -1  -6   1        0.31        0.93      1.94 o 
   0  -6   1        1.68        7.58      3.45 o 
   1  -6   1        1.01        1.52      3.67 o 
   2  -6   1        7.86       11.77      3.99 o 
   3  -6   1        4.08        6.16      5.92 o 
   4  -6   1        0.26        1.92      3.37 o 
   5  -6   1        8.37        7.80      3.42 o 
  -5  -5   1        6.15        7.89      1.85 o 
  -4  -5   1        0.00       -0.40      2.56 o 
  -3  -5   1        2.76        4.42      1.74 o 
  -2  -5   1       75.87       75.73      2.05 o 
  -1  -5   1       47.20       52.52      2.31 o 
   0  -5   1      194.62      182.16      3.71 o 
   1  -5   1      185.59      174.72      4.48 o 
   2  -5   1       45.41       44.46      3.92 o 
   3  -5   1       45.58       43.73      3.27 o 
   4  -5   1        1.62        0.95      2.77 o 
   5  -5   1        1.58        3.12      2.64 o 
   6  -5   1        0.01        1.76      3.52 o 
  -5  -4   1        5.84        3.87      1.97 o 
  -4  -4   1       55.46       52.66      1.89 o 
  -3  -4   1        7.58        7.53      1.85 o 
  -2  -4   1      293.07      317.60      5.72 o 
  -1  -4   1       97.94      102.80      2.67 o 
   0  -4   1        6.78        4.65      3.49 o 
   1  -4   1      309.53      330.26      5.67 o 
   2  -4   1      262.67      242.94      6.57 o 
   3  -4   1       19.92       17.38      2.74 o 
   4  -4   1       12.01       13.14      2.52 o 
   5  -4   1       40.16       42.19      2.77 o 
   6  -4   1        2.16        2.68      2.52 o 
  -6  -3   1        0.97        2.17      2.02 o 
  -5  -3   1        1.86        1.46      1.60 o 
  -4  -3   1       19.21       22.19      2.08 o 
  -3  -3   1      322.41      325.09      7.21 o 
  -2  -3   1       26.78       27.99      2.25 o 
  -1  -3   1      221.63      201.69      3.23 o 
   0  -3   1      192.98      206.07      4.99 o 
   1  -3   1        2.56       -1.49      5.04 o 
   2  -3   1      434.85      399.65      7.53 o 
   3  -3   1       18.21       16.30      2.50 o 
   4  -3   1        1.47        2.43      2.44 o 
   5  -3   1       27.75       30.41      2.30 o 
   6  -3   1        6.49        4.23      2.27 o 
  -6  -2   1        0.39        4.28      1.99 o 
  -5  -2   1        0.15       -0.38      2.28 o 
  -4  -2   1        0.96        4.19      1.83 o 
  -3  -2   1      104.93      101.65      1.99 o 
  -2  -2   1      143.99      152.99      2.54 o 
  -1  -2   1      778.51      723.83      5.50 o 
   0  -2   1     2458.26     2450.29     23.24 o 
   1  -2   1      141.03      131.37      6.59 o 
   2  -2   1      224.77      213.64      5.65 o 
   3  -2   1       35.68       32.01      2.42 o 
   4  -2   1        3.79        4.58      2.41 o 
   5  -2   1        8.07        7.75      2.03 o 
   6  -2   1        3.61        3.77      2.37 o 
  -6  -1   1        0.35        1.60      1.99 o 
  -5  -1   1        0.76        1.66      1.70 o 
  -4  -1   1       22.88       23.95      1.80 o 
  -3  -1   1       13.30       16.49      1.95 o 
  -2  -1   1     1998.89     1928.91     23.06 o 
  -1  -1   1     1085.82      988.50      7.40 o 
   0  -1   1      347.27      373.39      9.39 o 
   1  -1   1     4452.05     4623.60     21.19 o 
   2  -1   1      133.47      130.35      3.13 o 
   3  -1   1       18.96       18.27      2.42 o 
   4  -1   1        1.62        2.69      2.15 o 
   5  -1   1       17.85       16.86      2.57 o 
   6  -1   1        1.82        2.65      2.00 o 
  -6   0   1        1.75        1.27      2.12 o 
  -5   0   1        4.58        3.47      1.68 o 
  -4   0   1       56.46       55.41      2.63 o 
  -3   0   1       19.59       19.22      1.97 o 
  -2   0   1      421.61      392.41      3.57 o 
  -1   0   1     4540.61     4308.52     41.56 o 
   1   0   1      190.93      193.61      5.29 o 
   2   0   1       27.60       30.66      3.13 o 
   3   0   1      805.38      807.03     11.10 o 
   4   0   1        8.88        9.51      3.48 o 
   5   0   1       63.23       59.38      4.99 o 
   6   0   1        9.15        7.72      3.58 o 
  -6   1   1        0.39        6.71      3.11 o 
  -5   1   1        4.20        5.15      2.32 o 
  -4   1   1       18.94       18.01      2.00 o 
  -3   1   1      534.79      526.60     10.68 o 
  -2   1   1      308.64      276.55      3.54 o 
  -1   1   1        0.07        2.43      6.29 o 
   0   1   1       17.17       26.78      8.03 o 
   1   1   1       94.25      100.77      4.24 o 
   2   1   1      805.39      806.92     22.67 o 
   3   1   1       80.25       78.28      3.77 o 
   4   1   1       55.71       53.00      3.57 o 
   5   1   1       15.30       15.15      2.04 o 
   6   1   1        1.03       -0.11      2.00 o 
  -6   2   1        4.12        6.30      2.40 o 
  -5   2   1        4.76        5.51      2.24 o 
  -4   2   1        4.22        3.93      2.22 o 
  -3   2   1       44.88       40.27      2.85 o 
  -2   2   1      421.50      421.18      9.22 o 
  -1   2   1    30301.00    31232.87   2666.84 o 
   0   2   1     5614.02     5547.33    126.62 o 
   1   2   1       19.16       16.62      3.34 o 
   2   2   1      123.85      156.19      3.25 o 
   3   2   1       20.08       25.10      2.73 o 
   4   2   1       41.88       47.32      4.25 o 
   5   2   1        0.07        5.03      2.90 o 
   6   2   1        0.00       -2.67      1.91 o 
  -6   3   1        3.32        5.83      3.59 o 
  -5   3   1        3.62        2.52      2.44 o 
  -4   3   1        0.13        3.71      2.41 o 
  -3   3   1        4.58        3.26      2.49 o 
  -2   3   1      279.74      267.42      8.70 o 
  -1   3   1       39.25       42.35      5.96 o 
   0   3   1      521.45      515.40     10.09 o 
   1   3   1      295.22      299.21      5.68 o 
   2   3   1       45.83       60.71      2.44 o 
   3   3   1        1.08        4.80      2.01 o 
   4   3   1        1.59        3.95      1.86 o 
   5   3   1        0.58       -0.82      2.31 o 
   6   3   1        0.52        4.26      2.13 o 
  -6   4   1        5.90        4.58      3.54 o 
  -5   4   1        9.03        2.99      3.48 o 
  -4   4   1        4.17        5.03      3.85 o 
  -3   4   1        9.24        8.81      4.53 o 
  -2   4   1        2.05        2.18      5.59 o 
  -1   4   1      129.55      133.22      5.53 o 
   0   4   1     1229.13     1206.90     32.07 o 
   1   4   1       18.57       18.78      2.57 o 
   2   4   1       18.73       16.09      2.27 o 
   3   4   1        5.33        7.42      2.08 o 
   4   4   1       29.63       26.42      1.93 o 
   5   4   1       10.61        6.80      1.92 o 
  -6   5   1        1.13        0.84      4.30 o 
  -5   5   1        1.29        1.17      4.25 o 
  -4   5   1        1.07        2.80      4.78 o 
  -3   5   1       33.09       30.24      4.96 o 
  -2   5   1       23.16       16.39      4.93 o 
  -1   5   1      212.91      189.99      5.32 o 
   0   5   1      142.42      124.81      2.91 o 
   1   5   1       16.96       12.79      2.54 o 
   2   5   1        0.29        1.03      3.36 o 
   3   5   1       47.62       49.30      2.91 o 
   4   5   1        0.09       -0.02      1.91 o 
   5   5   1        0.23        4.40      1.87 o 
  -5   6   1        1.63        2.26     10.41 o 
  -4   6   1        0.07        1.85      5.72 o 
  -3   6   1       20.32       11.78      4.87 o 
  -2   6   1        4.09        8.85      4.13 o 
  -1   6   1       76.15       67.64      3.78 o 
   0   6   1       38.80       41.81      2.77 o 
   1   6   1        9.52       10.47      2.40 o 
   2   6   1       20.05       21.73      2.20 o 
   3   6   1        2.04        3.36      1.88 o 
   4   6   1        3.64        3.08      1.82 o 
   5   6   1        2.86        2.14      2.01 o 
  -3   7   1        0.66        0.90      1.96 o 
  -2   7   1        4.96        8.24      4.03 o 
  -1   7   1       62.79       64.29      5.05 o 
   0   7   1       97.25       91.80      5.64 o 
   1   7   1       90.04       91.90      4.42 o 
   2   7   1       30.40       31.71      2.15 o 
   3   7   1        3.10        3.52      1.85 o 
   4   7   1        0.58       -2.00      2.35 o 
  -3   8   1        4.87        5.50      5.85 o 
  -2   8   1        0.55        1.14      3.36 o 
  -1   8   1        1.37        3.03      3.28 o 
   0   8   1        0.56        0.08      2.48 o 
   1   8   1       12.08       16.27      2.47 o 
   2   8   1        7.70        5.71      1.91 o 
   3   8   1        2.37        2.42      2.18 o 
   4   8   1        0.08        2.98      2.16 o 
  -3   9   1        0.22        2.14      4.17 o 
  -2   9   1        0.43        0.61      3.45 o 
  -1   9   1        0.04        0.47      3.13 o 
   0   9   1        7.27        9.45      3.51 o 
   1   9   1        6.62        8.57      2.11 o 
   2   9   1        0.01        2.31      2.17 o 
   3   9   1        2.71        1.26      3.10 o 
  -3  10   1        0.00        0.99      4.44 o 
  -2  10   1        0.45        2.73      3.14 o 
  -1  10   1        2.60        7.34      4.75 o 
   0  10   1        3.43        6.34      2.67 o 
   1  10   1        1.08        0.49      2.20 o 
   2  10   1        1.39        0.59      2.37 o 
  -2  11   1        0.07        3.07      3.49 o 
  -1  11   1        0.85        3.87      2.99 o 
   0  11   1        9.05        9.00      3.78 o 
   1  11   1        1.73        1.31      4.82 o 
   0 -12   2        0.06        0.93      4.99 o 
  -2 -11   2        1.68       -1.96      2.35 o 
  -1 -11   2        0.53        3.43      2.38 o 
   0 -11   2        3.50        0.66      2.98 o 
   1 -11   2        0.12        2.62      2.99 o 
   2 -11   2        0.43        3.97      4.33 o 
  -3 -10   2       11.18       13.58      2.94 o 
  -2 -10   2        4.40        3.44      4.04 o 
  -1 -10   2       42.82       36.36      2.82 o 
   0 -10   2        0.01        0.91      2.76 o 
   1 -10   2        3.58        7.63      2.73 o 
   2 -10   2        5.02       10.92      3.12 o 
   3 -10   2        0.97        6.51      3.50 o 
  -4  -9   2        0.47       -0.02      2.33 o 
  -3  -9   2        6.41        4.13      2.51 o 
  -2  -9   2        1.33        0.45      2.68 o 
  -1  -9   2       11.66       13.36      2.45 o 
   0  -9   2        0.32        4.89      2.54 o 
   1  -9   2       21.53       16.93      2.85 o 
   2  -9   2        9.44        9.09      3.24 o 
   3  -9   2        0.11       -0.31      3.09 o 
   4  -9   2        1.02        0.34      3.57 o 
  -4  -8   2        1.15        7.11      3.10 o 
  -3  -8   2       48.16       48.97      2.47 o 
  -2  -8   2       70.65       70.70      2.46 o 
  -1  -8   2       40.29       41.89      4.90 o 
   0  -8   2       10.15       15.03      3.03 o 
   1  -8   2        4.19       10.68      3.54 o 
   2  -8   2        7.89        7.95      3.38 o 
   3  -8   2        0.00        2.57      3.28 o 
   4  -8   2        5.26        4.45      3.44 o 
   5  -8   2        0.34        1.02      3.81 o 
  -5  -7   2        0.47        5.50      1.95 o 
  -4  -7   2        6.26       10.06      2.23 o 
  -3  -7   2       52.63       49.30      3.23 o 
  -2  -7   2      104.82      103.85      2.02 o 
  -1  -7   2       90.05       88.94      2.71 o 
   0  -7   2       25.77       31.46      4.60 o 
   1  -7   2       46.04       50.77      4.35 o 
   2  -7   2        5.83        6.65      3.97 o 
   3  -7   2       20.80       26.57      4.26 o 
   4  -7   2       12.77       11.19      4.30 o 
   5  -7   2        2.12        2.38      3.42 o 
  -5  -6   2        0.01        4.27      2.31 o 
  -4  -6   2       20.30       22.43      1.91 o 
  -3  -6   2       42.66       36.31      1.82 o 
  -2  -6   2      116.34      107.03      2.78 o 
  -1  -6   2       53.10       57.26      2.60 o 
   0  -6   2       93.03       84.46      3.08 o 
   1  -6   2       59.31       56.21      4.45 o 
   2  -6   2        2.26        3.85      3.70 o 
   3  -6   2       17.87       19.29      3.00 o 
   4  -6   2       21.22       20.79      2.80 o 
   5  -6   2        0.19        0.66      2.67 o 
  -5  -5   2       12.86       11.73      1.82 o 
  -4  -5   2        0.30       -0.23      1.93 o 
  -3  -5   2        0.06        2.26      2.51 o 
  -2  -5   2       89.13       86.63      2.44 o 
  -1  -5   2      166.55      149.11      2.39 o 
   0  -5   2      102.61       93.12      3.42 o 
   1  -5   2        3.31        6.76      3.43 o 
   2  -5   2        0.06       -0.24      3.16 o 
   3  -5   2        4.94        5.47      2.89 o 
   4  -5   2        7.15        6.55      2.63 o 
   5  -5   2        3.16        3.73      2.48 o 
  -6  -4   2        1.57        3.06      1.99 o 
  -5  -4   2        5.39        6.64      1.78 o 
  -4  -4   2       17.94       17.53      1.73 o 
  -3  -4   2        6.02        6.20      1.87 o 
  -2  -4   2        6.71        8.51      1.98 o 
  -1  -4   2      127.54      123.19      2.56 o 
   0  -4   2       10.81       10.08      3.42 o 
   1  -4   2       32.89       32.31      4.61 o 
   2  -4   2       27.41       25.46      3.18 o 
   3  -4   2       40.49       45.74      2.82 o 
   4  -4   2       47.41       49.80      4.03 o 
   5  -4   2       30.41       34.20      2.47 o 
   6  -4   2        0.39        2.05      2.20 o 
  -6  -3   2        3.66        4.15      2.03 o 
  -5  -3   2        0.13        5.34      1.96 o 
  -4  -3   2        2.79        2.26      2.60 o 
  -3  -3   2       43.42       47.72      1.93 o 
  -2  -3   2      697.00      676.95     13.44 o 
  -1  -3   2       95.00       84.55      3.04 o 
   0  -3   2     1751.91     1711.32      8.05 o 
   1  -3   2      205.23      221.96      5.21 o 
   2  -3   2      178.16      191.68      5.63 o 
   3  -3   2       40.23       33.90      2.52 o 
   4  -3   2       10.37       10.51      2.13 o 
   5  -3   2        0.01        3.70      2.13 o 
   6  -3   2        4.17        3.96      2.21 o 
  -6  -2   2        0.30        4.84      1.98 o 
  -5  -2   2       35.34       34.42      1.87 o 
  -4  -2   2        0.11        2.30      1.69 o 
  -3  -2   2      192.78      190.73      2.31 o 
  -2  -2   2      327.41      327.61      5.02 o 
  -1  -2   2      134.60      149.13      3.62 o 
   0  -2   2      884.46      924.23     16.18 o 
   1  -2   2      415.28      419.22      6.67 o 
   2  -2   2       59.73       56.47      2.86 o 
   3  -2   2        7.10        7.54      2.33 o 
   4  -2   2       73.67       77.76      4.83 o 
   5  -2   2        8.62        9.53      2.09 o 
   6  -2   2        2.48        4.50      2.14 o 
  -6  -1   2        2.58        4.74      2.14 o 
  -5  -1   2        1.70        0.33      1.82 o 
  -4  -1   2      132.43      135.20      2.96 o 
  -3  -1   2       51.58       55.21      2.35 o 
  -2  -1   2        0.93       -0.08      2.65 o 
  -1  -1   2        1.20        7.06      4.79 o 
   0  -1   2      137.61      142.41      8.05 o 
   1  -1   2     3665.72     3798.78     12.78 o 
   2  -1   2      140.46      142.42      4.42 o 
   3  -1   2        8.08        8.34      3.20 o 
   4  -1   2       55.95       59.65      2.67 o 
   5  -1   2       61.74       61.17      2.10 o 
   6  -1   2        1.29        2.70      2.01 o 
  -6   0   2        0.09        3.08      2.39 o 
  -5   0   2        0.14        2.64      1.80 o 
  -4   0   2       37.45       38.19      1.89 o 
  -3   0   2       65.35       65.40      2.30 o 
  -2   0   2      333.12      346.63      3.75 o 
  -1   0   2     1244.18     1230.10     11.12 o 
   0   0   2       53.90       72.24      8.39 o 
   1   0   2      742.37      704.74      8.04 o 
   2   0   2      151.72      133.29      3.01 o 
   3   0   2        3.54        3.82      2.45 o 
   4   0   2       22.80       21.45      2.10 o 
   5   0   2       46.33       47.40      4.07 o 
   6   0   2        2.00        8.55      2.80 o 
  -6   1   2        0.02        6.37      4.21 o 
  -5   1   2        4.67        5.36      1.98 o 
  -4   1   2       37.98       37.39      2.22 o 
  -3   1   2      275.91      264.16      2.74 o 
  -2   1   2      158.47      143.51      3.86 o 
  -1   1   2       40.79       30.27     12.66 o 
   0   1   2     2681.48     2613.01     30.14 o 
   1   1   2      590.68      580.46     17.21 o 
   2   1   2       19.39       15.08      2.46 o 
   3   1   2        0.42        1.23      2.12 o 
   4   1   2        6.06        8.93      2.21 o 
   5   1   2        0.27        1.58      1.91 o 
   6   1   2        1.20        1.62      3.84 o 
  -6   2   2        0.62        2.32      2.98 o 
  -5   2   2        4.20        3.38      2.32 o 
  -4   2   2        0.77        5.16      2.14 o 
  -3   2   2       15.31       14.14      3.47 o 
  -2   2   2     1010.52     1001.83     31.81 o 
   0   2   2     1532.61     1495.75     46.79 o 
   1   2   2       54.52       59.44      3.22 o 
   2   2   2     1255.24     1258.74     42.18 o 
   3   2   2       12.56       14.70      2.41 o 
   4   2   2       90.98       84.68      2.11 o 
   5   2   2       34.31       29.73      2.94 o 
   6   2   2        2.89        1.23      2.03 o 
  -6   3   2        3.07        1.26      3.29 o 
  -5   3   2        6.69        6.35      3.46 o 
  -4   3   2       75.07       71.63      2.99 o 
  -3   3   2       83.37       88.70      3.54 o 
  -2   3   2       12.57       15.21      5.29 o 
  -1   3   2      292.15      305.00      7.69 o 
   0   3   2       15.23       16.14      4.48 o 
   1   3   2     1015.99      978.80     28.37 o 
   2   3   2      493.15      475.23     14.16 o 
   3   3   2        0.30        1.93      2.03 o 
   4   3   2       50.45       54.05      2.62 o 
   5   3   2        5.38        6.88      2.08 o 
  -6   4   2        0.01        2.07      3.99 o 
  -5   4   2        1.60        2.73      3.93 o 
  -4   4   2        5.43        4.23      3.12 o 
  -3   4   2       49.66       46.28      4.63 o 
  -2   4   2     2472.25     2279.28     17.05 o 
  -1   4   2     2062.32     1924.52     10.13 o 
   0   4   2        5.11        3.13      3.21 o 
   1   4   2      114.89      111.11      2.80 o 
   2   4   2       17.73       17.86      2.06 o 
   3   4   2      119.41      121.36      7.62 o 
   4   4   2        6.55       10.37      1.85 o 
   5   4   2        4.68        5.21      1.86 o 
  -5   5   2        0.03       -0.08      6.93 o 
  -2   5   2        2.97        4.05      5.57 o 
  -1   5   2      481.36      437.05     11.67 o 
   0   5   2        1.73        1.09      2.70 o 
   1   5   2       12.22       12.29      2.34 o 
   2   5   2        1.84        1.27      2.01 o 
   3   5   2       12.72       15.78      1.93 o 
   4   5   2        0.38       -1.79      3.44 o 
   5   5   2        1.39        3.45      1.84 o 
  -2   6   2       14.08       12.63      4.32 o 
  -1   6   2      239.25      238.91      4.48 o 
   0   6   2       71.03       71.64      3.65 o 
   1   6   2       50.38       56.59      3.52 o 
   2   6   2        4.20        5.05      2.14 o 
   3   6   2        5.76        9.30      1.89 o 
   4   6   2       20.19       19.96      1.89 o 
   5   6   2        0.60       -0.51      2.19 o 
  -2   7   2        2.01        2.82      4.19 o 
  -1   7   2        9.64        8.70      3.41 o 
   0   7   2        4.91        9.44      2.64 o 
   1   7   2        0.15        4.24      2.24 o 
   2   7   2       55.01       49.96      5.27 o 
   3   7   2        3.99        3.90      1.97 o 
   4   7   2        0.05       -0.48      1.96 o 
  -2   8   2        2.64        2.33      3.49 o 
  -1   8   2       26.46       25.03      3.29 o 
   0   8   2        6.49       10.59      2.43 o 
   1   8   2       13.41       16.75      3.58 o 
   2   8   2        3.24        4.53      1.90 o 
   3   8   2        3.18        5.05      2.10 o 
   4   8   2        3.07        7.41      2.04 o 
  -2   9   2        5.39        5.74      3.43 o 
  -1   9   2       27.93       30.88      3.15 o 
   0   9   2       27.50       25.64      2.57 o 
   1   9   2        7.88        9.33      2.08 o 
   2   9   2        5.64        4.88      2.07 o 
   3   9   2        0.31        0.18      2.15 o 
  -2  10   2        0.01        0.01      3.45 o 
  -1  10   2        0.49        0.66      2.93 o 
   0  10   2        0.13        3.37      2.91 o 
   1  10   2        1.35        2.90      2.06 o 
   2  10   2        0.05        1.30      2.06 o 
  -2  11   2        0.05        2.79      3.65 o 
  -1  11   2        2.57        0.55      3.21 o 
   0  11   2        3.97        2.59      2.92 o 
   1  11   2        0.26        1.85      2.76 o 
   0 -12   3        0.67       -1.39      2.72 o 
  -2 -11   3        0.59        0.26      3.24 o 
  -1 -11   3        0.00        0.79      2.43 o 
   0 -11   3        1.04        2.85      2.71 o 
   1 -11   3        3.27        9.77      2.70 o 
   2 -11   3        0.20        5.30      3.76 o 
  -3 -10   3        3.24       -4.15      4.44 o 
  -2 -10   3       22.46       18.33      2.47 o 
  -1 -10   3        0.02        0.58      5.52 o 
   0 -10   3       18.35       23.76      4.52 o 
   1 -10   3        3.59        5.69      2.73 o 
   2 -10   3       14.06        8.94      3.05 o 
   3 -10   3        0.22        0.13      3.08 o 
  -4  -9   3        5.07        5.91      2.36 o 
  -3  -9   3        0.96        1.44      2.01 o 
  -2  -9   3        1.40        3.87      2.14 o 
  -1  -9   3       26.90       23.90      4.45 o 
   0  -9   3        4.89        5.37      5.64 o 
   1  -9   3        2.97        4.66      2.49 o 
   2  -9   3       23.95       25.99      3.26 o 
   3  -9   3        3.58        3.15      3.08 o 
   4  -9   3        1.52        2.05      3.10 o 
  -4  -8   3       18.90       20.19      3.43 o 
  -3  -8   3        0.02        4.85      1.96 o 
  -2  -8   3      139.96      121.49      4.42 o 
  -1  -8   3        1.04        3.30      2.17 o 
   0  -8   3       28.45       25.44      2.81 o 
   1  -8   3       68.13       68.85      3.36 o 
   2  -8   3        3.98        9.54      3.31 o 
   3  -8   3        1.09        2.21      3.30 o 
   4  -8   3        0.24       -1.37      2.99 o 
   5  -8   3        0.70        2.20      3.55 o 
  -5  -7   3        0.25        4.03      2.57 o 
  -4  -7   3        3.68        7.87      1.62 o 
  -3  -7   3       15.65       11.39      1.72 o 
  -2  -7   3       23.12       25.66      2.85 o 
  -1  -7   3        3.97        2.28      2.51 o 
   0  -7   3      166.62      153.05      3.09 o 
   1  -7   3       67.78       73.83      3.24 o 
   2  -7   3        8.23       10.65      3.58 o 
   3  -7   3        0.75        1.01      3.30 o 
   4  -7   3        5.04        3.73      2.63 o 
   5  -7   3        0.90        2.58      3.03 o 
  -5  -6   3        0.00        2.53      1.73 o 
  -4  -6   3       43.27       44.57      3.56 o 
  -3  -6   3      158.20      162.09      3.07 o 
  -2  -6   3       51.83       53.59      3.11 o 
  -1  -6   3        8.45        9.15      2.28 o 
   0  -6   3        4.93        6.35      2.78 o 
   1  -6   3      114.31      109.55      3.08 o 
   2  -6   3       24.47       24.27      3.27 o 
   3  -6   3       33.07       34.00      2.95 o 
   4  -6   3        0.75        1.58      2.58 o 
   5  -6   3        0.06        4.08      2.98 o 
  -5  -5   3        5.58        4.50      1.62 o 
  -4  -5   3       49.34       46.74      1.85 o 
  -3  -5   3      125.09      124.61      2.73 o 
  -2  -5   3      134.50      128.78      2.47 o 
  -1  -5   3      112.36      117.70      2.83 o 
   0  -5   3       32.52       37.62      3.17 o 
   1  -5   3        4.74        3.50      3.81 o 
   2  -5   3      111.62      115.41      3.32 o 
   3  -5   3      106.22      107.06      3.95 o 
   4  -5   3       12.06       12.63      2.40 o 
   5  -5   3        0.00        6.29      2.39 o 
  -6  -4   3        0.00       -0.60      2.00 o 
  -5  -4   3        9.76        8.86      1.68 o 
  -4  -4   3       28.02       23.57      1.70 o 
  -3  -4   3       91.70       99.41      2.28 o 
  -2  -4   3      197.00      188.24      2.36 o 
  -1  -4   3        0.22        0.09      2.89 o 
   0  -4   3      429.75      434.53      4.85 o 
   1  -4   3       19.69       19.93      4.06 o 
   2  -4   3      142.08      148.05      3.66 o 
   3  -4   3      125.92      125.49      7.89 o 
   4  -4   3        0.01        1.63      2.44 o 
   5  -4   3        0.40        1.41      2.17 o 
   6  -4   3        4.69        4.09      2.28 o 
  -6  -3   3        0.98        5.42      2.34 o 
  -5  -3   3        4.33        6.52      1.78 o 
  -4  -3   3        7.85        6.49      1.90 o 
  -3  -3   3       46.16       46.58      1.95 o 
  -2  -3   3      213.72      199.70      3.02 o 
  -1  -3   3      223.33      229.49      3.60 o 
   0  -3   3       99.52      102.69      4.98 o 
   1  -3   3       59.39       53.27      5.92 o 
   2  -3   3        6.75       10.65      3.25 o 
   3  -3   3        0.31        1.16      2.28 o 
   4  -3   3        5.40       10.16      2.07 o 
   5  -3   3        5.12        7.26      2.12 o 
   6  -3   3        7.31        2.32      1.97 o 
  -6  -2   3        0.92        1.87      2.22 o 
  -5  -2   3       31.72       28.84      1.87 o 
  -4  -2   3        0.10        2.50      1.68 o 
  -3  -2   3       14.09       17.84      1.95 o 
  -2  -2   3      170.10      177.57      7.95 o 
  -1  -2   3      342.56      301.30      4.52 o 
   0  -2   3       13.95       28.56      6.35 o 
   1  -2   3       32.34       36.13      5.10 o 
   2  -2   3      400.02      423.42     21.40 o 
   3  -2   3      254.43      265.67      8.56 o 
   4  -2   3      165.62      183.29      6.98 o 
   5  -2   3        5.62        4.50      2.30 o 
   6  -2   3        4.41        2.70      1.92 o 
  -6  -1   3        0.30       -0.54      2.07 o 
  -5  -1   3        0.01        2.80      1.76 o 
  -4  -1   3        9.33       11.92      1.84 o 
  -3  -1   3      452.56      430.15      6.82 o 
  -2  -1   3       25.28       23.59      2.94 o 
  -1  -1   3     1675.10     1619.39     40.77 o 
   0  -1   3       84.36       84.57      6.62 o 
   1  -1   3       40.91       32.81      4.80 o 
   2  -1   3      219.85      222.89     10.54 o 
   3  -1   3       39.70       36.56      2.50 o 
   4  -1   3        0.17        2.96      2.04 o 
   5  -1   3       22.47       21.89      2.18 o 
   6  -1   3        0.02        0.01      3.00 o 
  -6   0   3        6.42        4.33      2.16 o 
  -5   0   3        1.45        4.46      2.11 o 
  -4   0   3        6.89        9.31      2.09 o 
  -3   0   3      188.96      218.44      2.88 o 
  -2   0   3       65.20       62.48      3.73 o 
  -1   0   3      260.35      264.47      8.48 o 
   0   0   3        0.32        0.08      6.59 o 
   1   0   3       66.56       74.23      6.23 o 
   2   0   3        3.28        2.02      2.66 o 
   3   0   3       19.39       19.47      2.12 o 
   4   0   3        1.30        5.63      2.07 o 
   5   0   3        3.55        2.75      3.29 o 
   6   0   3        0.88        3.17      2.95 o 
  -6   1   3        0.12        3.58      2.13 o 
  -5   1   3       22.26       20.83      2.23 o 
  -4   1   3        0.15        2.56      2.25 o 
  -3   1   3       95.32       88.87      3.19 o 
  -2   1   3      106.16       91.37      3.68 o 
  -1   1   3        2.52        4.33      9.08 o 
   0   1   3     1797.57     1718.97     12.95 o 
   1   1   3      151.30      158.13      4.16 o 
   2   1   3       84.70       87.05      3.06 o 
   3   1   3       20.36       19.42      2.45 o 
   4   1   3      235.27      229.03      8.30 o 
   5   1   3       14.16       16.04      3.72 o 
   6   1   3        0.66        2.07      1.90 o 
  -6   2   3        0.00       -2.88      3.40 o 
  -5   2   3        2.03        5.92      3.10 o 
  -4   2   3       16.25       17.28      2.33 o 
  -3   2   3       45.77       38.18      2.83 o 
  -2   2   3        0.94        6.23      5.57 o 
  -1   2   3      320.79      314.50      9.54 o 
   0   2   3     1216.17     1106.44     47.57 o 
   1   2   3       13.07       22.74      3.77 o 
   2   2   3        0.00        1.77      2.21 o 
   3   2   3        0.15       -1.02      2.58 o 
   4   2   3      214.00      200.74      9.65 o 
   5   2   3       10.01        4.08      2.59 o 
   6   2   3        0.19        4.29      3.37 o 
  -6   3   3        1.02       -1.55      3.59 o 
  -5   3   3       14.71       11.67      2.70 o 
  -4   3   3        3.79        4.37      3.06 o 
  -3   3   3        7.41       13.15      4.42 o 
  -2   3   3       41.25       36.96      5.22 o 
  -1   3   3      125.54      117.08      5.88 o 
   0   3   3      347.07      310.12     24.88 o 
   1   3   3       34.16       33.84      3.53 o 
   2   3   3        0.49        0.43      2.20 o 
   3   3   3        6.66        9.33      2.90 o 
   4   3   3        4.84        2.56      2.03 o 
   5   3   3       14.32       15.87      2.30 o 
  -6   4   3        0.05        0.00      4.61 o 
  -5   4   3        1.03        2.73      3.17 o 
  -4   4   3        1.91        4.00      4.07 o 
  -3   4   3      182.81      191.96      5.99 o 
  -2   4   3     1452.35     1364.60     12.25 o 
  -1   4   3     1076.70     1035.57     51.35 o 
   0   4   3       39.26       31.34      3.61 o 
   1   4   3      506.93      520.63     26.00 o 
   2   4   3       44.20       44.91      2.06 o 
   3   4   3       20.53       19.07      2.54 o 
   4   4   3       78.55       76.56      4.65 o 
   5   4   3        1.25        3.01      1.83 o 
  -4   5   3        5.38        8.94      4.04 o 
  -3   5   3        5.31        6.02      5.25 o 
  -2   5   3      109.29      115.67      7.52 o 
  -1   5   3       24.19       20.76      4.10 o 
   0   5   3      226.09      204.34     11.03 o 
   1   5   3      375.72      338.98     21.02 o 
   2   5   3       34.97       32.87      2.96 o 
   3   5   3       16.59       17.45      1.97 o 
   4   5   3       13.90       13.39      2.05 o 
   5   5   3        5.51        5.21      1.88 o 
  -2   6   3      265.88      241.33     19.61 o 
  -1   6   3        8.13        7.34      3.31 o 
   0   6   3        1.28        2.56      2.53 o 
   1   6   3       22.99       20.15      3.08 o 
   2   6   3       83.29       79.87      4.96 o 
   3   6   3        6.14        5.65      2.25 o 
   4   6   3       16.56       16.12      2.00 o 
  -2   7   3       90.87       81.24      6.58 o 
  -1   7   3       26.63       27.21      3.09 o 
   0   7   3        6.27        6.83      2.27 o 
   1   7   3        2.24        4.71      2.25 o 
   2   7   3        5.70        7.23      2.02 o 
   3   7   3        0.01        2.68      1.86 o 
   4   7   3        4.09        3.13      2.63 o 
  -2   8   3       27.18       26.61      3.97 o 
  -1   8   3       33.49       32.55      3.56 o 
   0   8   3        4.68        7.99      2.46 o 
   1   8   3        0.33        1.73      2.26 o 
   2   8   3        0.39        1.17      2.57 o 
   3   8   3       16.83       17.04      2.08 o 
   4   8   3        0.05        0.99      2.95 o 
  -2   9   3        0.08        1.72      3.54 o 
  -1   9   3        7.92       11.16      3.53 o 
   0   9   3        3.97        2.92      2.85 o 
   1   9   3       16.57       19.00      2.06 o 
   2   9   3        9.22        3.89      1.97 o 
   3   9   3        0.25        0.78      1.91 o 
  -2  10   3        5.88        6.35      3.62 o 
  -1  10   3        2.01        2.36      4.05 o 
   0  10   3        2.22        2.44      2.49 o 
   1  10   3        1.50        4.40      2.30 o 
   2  10   3        1.80        3.37      2.13 o 
  -1  11   3        7.48        5.22      5.24 o 
   0  11   3        2.26        2.78      2.69 o 
   0 -12   4        5.58        8.17      2.49 o 
   1 -12   4        2.89       -0.24      2.70 o 
  -2 -11   4        0.58        3.96      2.44 o 
  -1 -11   4        1.01        5.43      4.35 o 
   0 -11   4        8.85       12.06      7.45 o 
   1 -11   4       11.99       12.84      2.82 o 
   2 -11   4        4.01        3.63      3.13 o 
  -3 -10   4        0.88        1.08      2.05 o 
  -2 -10   4        0.62        5.71      3.61 o 
  -1 -10   4        0.47        3.98      2.19 o 
   0 -10   4        0.08        0.85      2.82 o 
   1 -10   4       19.54       24.15      3.36 o 
   2 -10   4        0.35        1.58      3.07 o 
   3 -10   4        2.73        5.95      3.12 o 
  -4  -9   4        1.81        0.09      2.01 o 
  -3  -9   4        0.02       -1.10      1.91 o 
  -2  -9   4        3.58        3.09      2.09 o 
  -1  -9   4        4.70        9.34      2.12 o 
   0  -9   4        7.01       10.48      2.45 o 
   1  -9   4        0.03        4.13      4.07 o 
   2  -9   4        6.77        8.37      3.03 o 
   3  -9   4        5.16        6.69      3.50 o 
   4  -9   4        1.92        0.65      3.21 o 
  -4  -8   4        7.97        8.39      1.89 o 
  -3  -8   4       18.81       16.06      2.76 o 
  -2  -8   4        0.18        5.23      2.14 o 
  -1  -8   4       76.88       76.95      2.44 o 
   0  -8   4        0.16        2.85      2.60 o 
   1  -8   4       81.73       79.88      3.02 o 
   2  -8   4        0.41        1.88      3.23 o 
   3  -8   4        0.01        0.49      3.25 o 
   4  -8   4        0.18        2.34      3.18 o 
  -5  -7   4        2.64        3.29      1.97 o 
  -4  -7   4        0.00        2.00      1.94 o 
  -3  -7   4        1.16        2.85      2.97 o 
  -2  -7   4      104.90      103.71      2.42 o 
  -1  -7   4       66.76       64.97      2.37 o 
   0  -7   4        1.51        1.40      2.61 o 
   1  -7   4      110.84      106.09      2.98 o 
   2  -7   4       40.06       40.43      3.16 o 
   3  -7   4        2.63        0.47      2.81 o 
   4  -7   4        2.40        4.87      2.56 o 
   5  -7   4        0.72       -1.57      2.62 o 
  -5  -6   4       10.71        9.44      2.84 o 
  -4  -6   4        0.24        2.60      2.21 o 
  -3  -6   4      181.66      161.56      2.35 o 
  -2  -6   4       32.65       33.27      2.41 o 
  -1  -6   4       91.12       83.47      2.44 o 
   0  -6   4      454.13      474.65      4.47 o 
   1  -6   4       20.77       20.27      4.70 o 
   2  -6   4        9.15        9.98      5.19 o 
   3  -6   4        4.91        4.58      2.51 o 
   4  -6   4        7.08        7.60      2.54 o 
   5  -6   4        0.13       -2.73      2.48 o 
  -5  -5   4        0.31        1.89      2.52 o 
  -4  -5   4       35.84       33.81      2.13 o 
  -3  -5   4        1.68        5.75      2.61 o 
  -2  -5   4        3.46        4.15      2.19 o 
  -1  -5   4      727.35      710.74      9.55 o 
   0  -5   4      300.30      307.18      6.11 o 
   1  -5   4      121.36      112.06      4.00 o 
   2  -5   4        1.75       -1.16      3.22 o 
   3  -5   4       47.20       47.83      4.37 o 
   4  -5   4       16.33       16.06      2.39 o 
   5  -5   4        0.41        2.05      2.34 o 
  -6  -4   4        1.12        3.56      2.21 o 
  -5  -4   4       14.59       12.21      2.00 o 
  -4  -4   4      179.31      178.45      4.69 o 
  -3  -4   4       51.50       47.98      2.99 o 
  -2  -4   4       11.06       11.62      2.41 o 
  -1  -4   4       15.82       19.31      2.81 o 
   0  -4   4      537.93      494.67      4.80 o 
   1  -4   4      332.31      341.52      4.79 o 
   2  -4   4      125.83      148.73      3.89 o 
   3  -4   4       12.89       10.98      2.35 o 
   4  -4   4        0.23        0.85      2.15 o 
   5  -4   4       27.92       26.90      2.04 o 
   6  -4   4        4.63        1.76      2.07 o 
  -6  -3   4        1.25        2.82      2.00 o 
  -5  -3   4       19.44       20.76      2.07 o 
  -4  -3   4       53.95       55.91      2.34 o 
  -3  -3   4       84.92       75.07      2.45 o 
  -2  -3   4      141.00      144.76      2.91 o 
  -1  -3   4       39.06       41.74      3.96 o 
   0  -3   4      727.51      714.08      6.39 o 
   1  -3   4      131.53      128.95      4.40 o 
   2  -3   4      483.07      511.94      5.27 o 
   3  -3   4       83.14       92.91      3.96 o 
   4  -3   4        0.65        0.56      1.89 o 
   5  -3   4        9.73        9.67      2.04 o 
   6  -3   4        2.30        4.80      2.22 o 
  -6  -2   4        4.39        3.28      1.85 o 
  -5  -2   4       10.41        9.61      1.94 o 
  -4  -2   4        4.00        7.15      2.04 o 
  -3  -2   4      136.20      140.83      2.93 o 
  -2  -2   4       87.42       93.44      2.96 o 
  -1  -2   4      389.90      375.68      8.25 o 
   0  -2   4      315.79      325.04      7.76 o 
   1  -2   4      914.06      955.13     16.11 o 
   2  -2   4      339.91      339.34     17.10 o 
   3  -2   4       14.72       15.97      2.10 o 
   4  -2   4        4.35        5.72      2.18 o 
   5  -2   4       21.65       27.50      2.19 o 
   6  -2   4        1.23       -0.10      2.01 o 
  -6  -1   4        1.56        3.79      2.33 o 
  -5  -1   4        0.73        2.82      2.09 o 
  -4  -1   4        0.15        2.07      2.56 o 
  -3  -1   4        0.60        3.09      2.46 o 
  -2  -1   4       80.99       69.25      3.10 o 
  -1  -1   4      389.50      385.19      6.37 o 
   0  -1   4      221.34      233.33     14.13 o 
   1  -1   4      315.68      324.27      4.92 o 
   2  -1   4       26.18       20.81      3.19 o 
   3  -1   4        0.54        1.75      2.07 o 
   4  -1   4        1.74        1.99      2.05 o 
   5  -1   4       14.13       14.00      2.35 o 
   6  -1   4        0.07        0.58      2.15 o 
  -6   0   4       13.25       13.47      2.87 o 
  -5   0   4        1.28        2.39      2.00 o 
  -4   0   4        5.17        3.88      2.36 o 
  -3   0   4      153.56      160.40      5.23 o 
  -2   0   4       81.67       77.85      3.75 o 
  -1   0   4      203.35      226.95      6.94 o 
   0   0   4      240.47      263.33      6.45 o 
   1   0   4      276.38      282.48     18.25 o 
   2   0   4      990.65     1045.21      7.06 o 
   3   0   4      324.88      313.48      9.73 o 
   4   0   4       91.49       98.63      4.91 o 
   5   0   4       15.74       16.47      2.43 o 
   6   0   4        0.12       -0.64      2.01 o 
  -6   1   4        0.44        2.83      2.41 o 
  -5   1   4        4.20        2.53      2.18 o 
  -4   1   4       39.62       43.89      2.72 o 
  -3   1   4       18.66       19.68      3.12 o 
  -2   1   4      250.26      242.36      8.79 o 
  -1   1   4      148.12      158.25      7.31 o 
   0   1   4      364.94      392.60     11.92 o 
   1   1   4        9.83        9.70      3.75 o 
   2   1   4        4.88        4.66      3.02 o 
   3   1   4        0.73        2.63      1.90 o 
   4   1   4      102.82       90.50      4.65 o 
   5   1   4        0.19        0.54      1.89 o 
   6   1   4        1.93        7.78      8.33 o 
  -6   2   4        1.99        3.48      2.38 o 
  -5   2   4        0.22        2.85      2.73 o 
  -4   2   4       26.70       32.70      2.73 o 
  -3   2   4        1.29        4.40      3.27 o 
  -1   2   4      264.69      269.93      7.06 o 
   0   2   4      297.33      309.26     11.45 o 
   1   2   4      103.70       96.28      6.93 o 
   2   2   4       18.45       12.31      4.39 o 
   3   2   4       44.80       50.26      2.58 o 
   4   2   4        1.12        3.25      2.19 o 
   5   2   4        8.77       10.14      1.84 o 
  -6   3   4        2.21        1.37      2.53 o 
  -5   3   4        4.55        6.96      2.52 o 
  -4   3   4       24.07       24.30      3.48 o 
  -3   3   4       52.90       61.80      4.56 o 
  -1   3   4       52.24       41.52      7.17 o 
   0   3   4       28.49       29.73      6.06 o 
   1   3   4       76.42       68.15      6.14 o 
   2   3   4        0.41        1.64      2.12 o 
   3   3   4      243.59      236.59     17.52 o 
   4   3   4       64.70       64.32      2.18 o 
   5   3   4        6.81        8.80      2.30 o 
  -5   4   4        3.90        2.89      4.07 o 
  -4   4   4        3.49        3.69      4.00 o 
  -3   4   4       35.26       28.64      5.08 o 
  -1   4   4      298.31      256.26     13.03 o 
   0   4   4      192.54      170.11     18.29 o 
   1   4   4       12.76       14.45      2.76 o 
   2   4   4       33.25       30.13      2.32 o 
   3   4   4      297.59      277.57     16.93 o 
   4   4   4       37.54       28.49      4.11 o 
   5   4   4        1.45        6.85      1.81 o 
  -5   5   4        2.24        5.25      4.11 o 
  -4   5   4        0.03        0.52      4.56 o 
  -3   5   4       26.00       27.14      5.29 o 
  -1   5   4       19.82       16.96      3.66 o 
   0   5   4       19.72       19.62      3.01 o 
   1   5   4        1.58        3.99      2.27 o 
   2   5   4       20.18       19.30      1.97 o 
   3   5   4       15.04       15.22      1.85 o 
   4   5   4       39.08       39.58      2.41 o 
   5   5   4        0.03        2.43      1.81 o 
  -4   6   4       26.55       21.16      4.84 o 
  -3   6   4      262.84      253.90      8.56 o 
  -2   6   4      254.90      243.93      7.17 o 
  -1   6   4       26.20       23.25      3.78 o 
   0   6   4      106.07      103.68      7.12 o 
   1   6   4       21.12       21.02      3.60 o 
   2   6   4        0.57        2.73      1.91 o 
   3   6   4       65.11       62.38      6.28 o 
   4   6   4        0.05        1.83      1.84 o 
  -2   7   4       17.68       14.79      4.80 o 
  -1   7   4       11.52       11.33      2.70 o 
   0   7   4       61.61       55.28      4.24 o 
   1   7   4        5.84        4.44      2.06 o 
   2   7   4        0.32        2.64      2.13 o 
   3   7   4        9.86        9.44      1.88 o 
   4   7   4        4.44        9.08      1.88 o 
  -2   8   4        3.14        4.24      4.17 o 
  -1   8   4        0.30        1.82      2.87 o 
   0   8   4        5.24        6.63      2.39 o 
   1   8   4       12.26       16.28      2.34 o 
   2   8   4        0.20        2.16      2.09 o 
   3   8   4       13.33       19.39      2.20 o 
  -2   9   4        8.12        5.73      4.07 o 
  -1   9   4        1.95        3.74      2.95 o 
   0   9   4        3.97        5.80      2.24 o 
   1   9   4        0.04        2.36      2.19 o 
   2   9   4        0.40       -0.92      1.88 o 
   3   9   4        1.55        1.55      2.34 o 
  -2  10   4        7.43        3.08      4.19 o 
  -1  10   4        0.17       -0.70      3.10 o 
   0  10   4        0.06       -0.41      2.09 o 
   1  10   4        0.58        1.37      2.39 o 
   2  10   4        4.80        4.26      2.17 o 
   0 -12   5       18.72       20.73      7.50 o 
  -2 -11   5        0.49       -0.21      2.07 o 
  -1 -11   5        9.81       11.67      2.28 o 
   0 -11   5        3.88        7.22      3.13 o 
   1 -11   5        0.49       -2.30      2.61 o 
   2 -11   5        0.00        3.47      6.46 o 
  -3 -10   5        0.09        4.19      3.43 o 
  -2 -10   5        2.85        3.60      2.22 o 
  -1 -10   5        9.31       11.16      2.25 o 
   0 -10   5        0.17        3.73      2.32 o 
   1 -10   5        0.00        3.56      2.96 o 
   2 -10   5        0.41        0.61      3.78 o 
   3 -10   5        0.05       -0.55      3.18 o 
  -4  -9   5        0.09        1.45      2.14 o 
  -3  -9   5        2.70        7.73      1.97 o 
  -2  -9   5        4.77        6.46      2.11 o 
  -1  -9   5       21.98       21.39      2.12 o 
   0  -9   5       42.84       41.91      2.49 o 
   1  -9   5       53.13       48.36      2.69 o 
   2  -9   5        1.72        2.90      3.05 o 
   3  -9   5        2.23        6.02      6.49 o 
   4  -9   5        0.21       -1.49      3.24 o 
  -4  -8   5        4.82        3.46      1.90 o 
  -3  -8   5        4.81        7.36      1.97 o 
  -2  -8   5        0.61        1.26      1.96 o 
  -1  -8   5        1.44        2.37      2.58 o 
   0  -8   5       57.35       62.12      3.09 o 
   1  -8   5        6.50       10.71      2.63 o 
   2  -8   5        8.67       13.65      2.65 o 
   3  -8   5       16.58       19.17      2.66 o 
   4  -8   5        0.45        1.20      2.67 o 
  -5  -7   5        2.00        1.29      1.94 o 
  -4  -7   5        1.20       -1.34      2.82 o 
  -3  -7   5        2.72        6.39      1.91 o 
  -2  -7   5        1.71        1.80      2.13 o 
  -1  -7   5        0.48        3.00      2.38 o 
   0  -7   5        4.75        2.92      2.70 o 
   1  -7   5      160.21      162.44      3.67 o 
   2  -7   5       56.49       53.69      3.27 o 
   3  -7   5        3.04        5.11      2.62 o 
   4  -7   5        1.61        3.60      2.33 o 
   5  -7   5        3.33        2.30      2.55 o 
  -5  -6   5        9.02        2.47      2.01 o 
  -4  -6   5        1.13        1.61      1.92 o 
  -3  -6   5        0.27        1.18      2.00 o 
  -2  -6   5       56.33       48.91      2.29 o 
  -1  -6   5       37.10       37.62      2.51 o 
   0  -6   5      313.00      324.61      3.22 o 
   1  -6   5        0.48        4.69      3.36 o 
   2  -6   5       18.75       10.81      3.28 o 
   3  -6   5        2.05        3.72      2.58 o 
   4  -6   5        0.47        3.28      2.46 o 
   5  -6   5        0.05       -0.42      3.04 o 
  -5  -5   5        0.30       -0.55      1.94 o 
  -4  -5   5        0.07        2.65      3.77 o 
  -3  -5   5      186.30      186.94      2.98 o 
  -2  -5   5      197.16      186.49      4.80 o 
  -1  -5   5        5.10        9.27      2.43 o 
   0  -5   5       69.25       68.80      3.90 o 
   1  -5   5      290.88      306.49      4.30 o 
   2  -5   5        0.08        1.41      3.13 o 
   3  -5   5        1.84        4.27      4.54 o 
   4  -5   5        0.09       -0.08      2.39 o 
   5  -5   5        6.01        4.90      2.33 o 
  -6  -4   5        1.76        2.76      2.07 o 
  -5  -4   5        0.52        1.89      2.05 o 
  -4  -4   5       93.54       95.25      2.57 o 
  -3  -4   5       80.46       80.15      2.68 o 
  -2  -4   5      168.37      161.25      2.78 o 
  -1  -4   5      969.20      954.56     25.51 o 
   0  -4   5      166.96      187.85      4.19 o 
   1  -4   5      516.66      558.00      5.02 o 
   2  -4   5       28.41       31.34      3.17 o 
   3  -4   5       43.04       39.78      3.02 o 
   4  -4   5        0.96        0.69      2.32 o 
   5  -4   5        5.76        4.41      2.17 o 
  -6  -3   5        0.13        1.72      3.20 o 
  -5  -3   5       18.81       16.36      1.92 o 
  -4  -3   5       66.27       68.18      4.10 o 
  -3  -3   5        0.18        0.28      2.18 o 
  -2  -3   5      772.77      781.86      3.95 o 
  -1  -3   5      528.82      564.12      6.77 o 
   0  -3   5      497.35      514.39      4.98 o 
   1  -3   5       12.78       11.78      4.01 o 
   2  -3   5      297.79      327.39      4.67 o 
   3  -3   5      150.48      142.96      7.34 o 
   4  -3   5        0.64        3.32      2.18 o 
   5  -3   5        2.02        2.72      2.25 o 
   6  -3   5        0.53        3.13      2.08 o 
  -6  -2   5        5.26        5.58      2.27 o 
  -5  -2   5       71.86       79.22      2.14 o 
  -4  -2   5       49.12       47.21      2.23 o 
  -3  -2   5       69.02       70.22      2.51 o 
  -2  -2   5       43.41       36.62      2.99 o 
  -1  -2   5      563.83      531.67      5.22 o 
   0  -2   5      665.69      682.97      8.89 o 
   1  -2   5      196.74      221.12      4.92 o 
   2  -2   5      197.07      225.30      9.76 o 
   3  -2   5        4.67        2.81      2.06 o 
   4  -2   5      140.66      143.46      7.64 o 
   5  -2   5       24.10       21.36      1.95 o 
   6  -2   5        1.02        0.94      2.05 o 
  -6  -1   5        3.10        5.39      1.87 o 
  -5  -1   5       10.95       12.82      2.19 o 
  -4  -1   5       29.17       34.41      3.18 o 
  -3  -1   5       20.63       21.67      2.46 o 
  -2  -1   5        0.80        2.23      2.94 o 
  -1  -1   5     1072.63     1059.25      7.52 o 
   0  -1   5       29.92       31.02      5.15 o 
   1  -1   5      309.76      344.96      4.50 o 
   2  -1   5      431.64      494.27     28.69 o 
   3  -1   5        0.61        0.03      1.95 o 
   4  -1   5       26.86       25.80      2.07 o 
   5  -1   5       16.61       18.70      1.99 o 
   6  -1   5        0.03        0.55      2.00 o 
  -6   0   5        4.01        1.13      2.17 o 
  -5   0   5        2.67        1.63      2.13 o 
  -4   0   5        7.64       13.85      2.62 o 
  -3   0   5        0.74        1.15      2.66 o 
  -2   0   5        1.40        0.43      4.30 o 
  -1   0   5      343.17      345.64      6.00 o 
   0   0   5     1575.55     1634.41     18.30 o 
   1   0   5      317.06      296.44     16.34 o 
   2   0   5      250.99      288.25     10.47 o 
   3   0   5       64.71       62.99      5.43 o 
   4   0   5       41.07       41.23      1.99 o 
   5   0   5        1.31        3.72      1.96 o 
   6   0   5        0.09        3.08      1.85 o 
  -6   1   5        0.22        0.01      2.31 o 
  -5   1   5        1.98        3.40      2.42 o 
  -4   1   5        6.09        3.39      2.63 o 
  -3   1   5        3.93        6.29      3.15 o 
  -2   1   5       26.82       20.67      4.90 o 
  -1   1   5      192.91      190.64      5.82 o 
   0   1   5      320.81      310.84     11.07 o 
   1   1   5      395.82      410.39      5.85 o 
   2   1   5        4.16        6.11      2.51 o 
   3   1   5        5.36        9.47      1.94 o 
   4   1   5        4.27        5.22      1.83 o 
   5   1   5        2.96        5.66      2.46 o 
  -6   2   5        0.95        2.58      2.64 o 
  -5   2   5        0.10        0.10      3.19 o 
  -4   2   5       44.68       45.21      2.73 o 
  -3   2   5        9.69       15.54      3.39 o 
  -2   2   5      112.76       91.94      9.57 o 
  -1   2   5      258.86      257.68      7.95 o 
   0   2   5       60.41       54.46      4.63 o 
   1   2   5      981.61      993.64     55.33 o 
   2   2   5      280.52      274.09     25.06 o 
   3   2   5      176.99      179.61     16.85 o 
   4   2   5       15.83       12.19      2.52 o 
   5   2   5        2.42        2.06      2.03 o 
  -6   3   5        1.60        1.38      3.12 o 
  -5   3   5        0.31        1.93      3.15 o 
  -4   3   5        0.42        2.99      3.97 o 
  -3   3   5       12.15       10.65      4.42 o 
  -1   3   5      134.83      142.31      7.17 o 
   0   3   5      267.92      254.73     24.31 o 
   1   3   5       66.20       73.14      7.10 o 
   2   3   5        4.75        5.04      2.08 o 
   3   3   5      206.29      195.72     11.15 o 
   4   3   5        0.33        1.18      1.73 o 
   5   3   5        2.73        7.52      1.98 o 
  -6   4   5        0.00       -2.37      4.11 o 
  -5   4   5        0.71        6.23      3.93 o 
  -4   4   5        7.85       11.87      4.18 o 
  -3   4   5        2.14        2.85      5.12 o 
  -1   4   5       10.39       11.55      4.91 o 
   0   4   5       12.15       12.52      3.18 o 
   1   4   5       34.60       29.91      2.91 o 
   2   4   5      147.03      142.78      9.65 o 
   3   4   5        1.24       -0.33      1.96 o 
   4   4   5       22.96       23.26      1.84 o 
   5   4   5        1.28        4.60      1.83 o 
  -5   5   5        0.64        1.77      4.70 o 
  -4   5   5        9.15       10.44      3.76 o 
  -3   5   5        1.03        5.74      4.07 o 
  -1   5   5        0.88       -0.89      3.73 o 
   0   5   5       21.09       27.90      4.44 o 
   1   5   5        2.52        4.20      2.41 o 
   2   5   5       45.56       52.17      2.96 o 
   3   5   5       67.74       67.20      5.19 o 
   4   5   5       13.64       14.29      1.95 o 
   5   5   5        0.22        3.20      1.83 o 
  -4   6   5       14.58       15.03      5.19 o 
  -3   6   5       11.83       13.12      5.36 o 
  -1   6   5       72.02       59.32      7.34 o 
   0   6   5       38.64       34.92      3.09 o 
   1   6   5       13.11       15.17      2.37 o 
   2   6   5      102.97       97.96     10.84 o 
   3   6   5       57.53       51.47      5.06 o 
   4   6   5        4.98        5.19      1.85 o 
  -2   7   5        0.98        0.17      8.28 o 
  -1   7   5        2.06        1.45      2.65 o 
   0   7   5        0.04        2.08      2.22 o 
   1   7   5        5.20        3.51      2.02 o 
   2   7   5        5.25        7.25      1.96 o 
   3   7   5       36.77       43.32      6.08 o 
   4   7   5        2.52        5.65      1.95 o 
  -2   8   5        6.24        8.84      7.48 o 
  -1   8   5       18.69       18.27      2.63 o 
   0   8   5        3.54        3.44      2.29 o 
   1   8   5        0.29        2.69      3.10 o 
   2   8   5       16.90       18.14      1.89 o 
   3   8   5        0.00        0.26      1.89 o 
  -2   9   5        0.03        0.06      3.98 o 
  -1   9   5        5.04        4.47      2.75 o 
   0   9   5        0.03        1.97      2.28 o 
   1   9   5        1.46        0.53      2.00 o 
   2   9   5        1.22        4.76      2.55 o 
  -2  10   5        0.14        1.41      4.01 o 
  -1  10   5        0.44        0.44      2.94 o 
   0  10   5        0.81        4.09      2.47 o 
   1  10   5        0.11       -1.10      2.69 o 
   0 -12   6        2.24        2.10      2.53 o 
  -2 -11   6        0.06       -1.07      2.66 o 
  -1 -11   6        0.17        4.46      2.10 o 
   0 -11   6        0.89        4.54      2.41 o 
   1 -11   6        0.66        6.28      2.50 o 
   2 -11   6        0.42        0.04      2.46 o 
  -3 -10   6        2.97       11.28      3.63 o 
  -2 -10   6       17.22       19.44      2.08 o 
  -1 -10   6       76.04       73.67      2.25 o 
   0 -10   6       40.73       49.15      2.34 o 
   1 -10   6        7.89        4.51      2.91 o 
   2 -10   6        0.14        4.24      3.04 o 
   3 -10   6        0.42       -3.17      3.08 o 
  -4  -9   6        4.00        8.11      2.18 o 
  -3  -9   6        2.96        3.68      1.89 o 
  -2  -9   6        9.79        7.81      4.42 o 
  -1  -9   6       16.35       16.76      2.68 o 
   0  -9   6        6.00        4.72      2.82 o 
   1  -9   6        0.49        1.06      2.36 o 
   2  -9   6        5.36        7.17      2.67 o 
   3  -9   6       13.41       13.74      3.07 o 
   4  -9   6        0.00        1.17      3.01 o 
  -4  -8   6        1.49        2.65      1.96 o 
  -3  -8   6        0.60        3.52      1.87 o 
  -2  -8   6       22.44       24.22      2.00 o 
  -1  -8   6       45.11       51.24      2.52 o 
   0  -8   6       20.40       20.67      2.57 o 
   1  -8   6        4.81        5.90      2.66 o 
   2  -8   6        3.80        4.18      2.96 o 
   3  -8   6        0.00        3.80      2.66 o 
   4  -8   6        0.63        1.95      2.47 o 
  -5  -7   6        0.05       -0.94      2.44 o 
  -4  -7   6        4.17        5.85      1.94 o 
  -3  -7   6        4.97        5.53      1.92 o 
  -2  -7   6       48.08       49.18      2.48 o 
  -1  -7   6       72.99       75.44      4.34 o 
   0  -7   6      230.30      225.56      5.40 o 
   1  -7   6       66.95       67.83      3.43 o 
   2  -7   6        0.00        4.51      5.08 o 
   3  -7   6        2.27        3.40      2.26 o 
   4  -7   6        0.15        1.53      2.45 o 
   5  -7   6        1.66       -0.16      2.33 o 
  -5  -6   6        4.33        4.27      1.88 o 
  -4  -6   6       11.24       13.89      3.84 o 
  -3  -6   6        0.86        1.86      2.49 o 
  -2  -6   6       65.56       61.14      2.81 o 
  -1  -6   6       81.15       83.21      4.55 o 
   0  -6   6        3.83        4.60      5.48 o 
   1  -6   6        0.19        4.98      3.08 o 
   2  -6   6      141.63      152.92      5.15 o 
   3  -6   6        3.12        0.31      2.43 o 
   4  -6   6        1.38        0.49      2.17 o 
   5  -6   6        0.63        1.94      2.19 o 
  -5  -5   6        1.86        3.32      1.97 o 
  -4  -5   6        4.64        3.21      1.97 o 
  -3  -5   6        1.08        3.23      2.14 o 
  -2  -5   6        4.95        5.55      2.75 o 
  -1  -5   6       93.44       99.08      2.74 o 
   0  -5   6     1033.13     1035.60     14.39 o 
   1  -5   6      554.06      556.69      4.22 o 
   2  -5   6        4.22       10.22      3.34 o 
   3  -5   6        2.60        4.42      4.18 o 
   4  -5   6       14.89       14.06      2.39 o 
   5  -5   6        5.07        4.11      2.19 o 
  -5  -4   6        0.14       -0.43      3.16 o 
  -4  -4   6        0.44        3.99      1.92 o 
  -3  -4   6        1.71       -0.65      2.22 o 
  -2  -4   6       96.04       80.82      2.51 o 
  -1  -4   6      607.46      636.30     10.07 o 
   0  -4   6        1.05        8.62      3.58 o 
   1  -4   6      215.14      205.86      4.18 o 
   2  -4   6       19.21       17.90      3.26 o 
   3  -4   6        0.01       -1.26      2.47 o 
   4  -4   6        6.25        6.03      2.55 o 
   5  -4   6        6.85        3.82      2.10 o 
  -6  -3   6        0.01        1.98      1.93 o 
  -5  -3   6        1.13        3.55      1.86 o 
  -4  -3   6       81.41       80.23      2.47 o 
  -3  -3   6      159.58      168.46      2.77 o 
  -2  -3   6       53.89       65.61      2.89 o 
  -1  -3   6       84.60       85.94      6.30 o 
   0  -3   6      687.84      721.07      5.64 o 
   1  -3   6        5.27        6.67      3.51 o 
   2  -3   6        3.48        4.66      2.93 o 
   3  -3   6        4.46        6.86      2.79 o 
   4  -3   6        8.66        6.08      2.05 o 
   5  -3   6       17.27       18.02      2.42 o 
  -6  -2   6        1.28        0.29      2.55 o 
  -5  -2   6       34.65       35.10      2.47 o 
  -4  -2   6       49.26       49.31      2.45 o 
  -3  -2   6      143.55      151.26      2.62 o 
  -2  -2   6      378.36      364.51      4.87 o 
  -1  -2   6      351.11      381.78      5.44 o 
   0  -2   6     2581.69     2806.37      8.96 o 
   1  -2   6        7.25        9.20      3.43 o 
   2  -2   6       88.24       83.41      5.64 o 
   3  -2   6       47.01       50.99      3.51 o 
   4  -2   6       27.26       25.34      3.01 o 
   5  -2   6       11.54       12.15      2.01 o 
  -6  -1   6        4.19        4.69      2.18 o 
  -5  -1   6       52.07       52.51      2.22 o 
  -4  -1   6        0.97        1.28      2.22 o 
  -3  -1   6      159.37      158.01      4.89 o 
  -2  -1   6      706.18      757.67     14.96 o 
  -1  -1   6      107.20       97.54      4.89 o 
   0  -1   6       14.51       12.06      4.00 o 
   1  -1   6      698.74      762.80     37.03 o 
   2  -1   6      671.34      659.41     54.04 o 
   3  -1   6        4.79        6.06      2.52 o 
   4  -1   6        0.20        0.97      1.98 o 
   5  -1   6        9.30       11.47      2.06 o 
  -6   0   6       15.32       14.63      2.22 o 
  -5   0   6       29.70       34.28      2.86 o 
  -4   0   6       25.60       24.08      2.37 o 
  -3   0   6       10.52       16.37      2.99 o 
  -2   0   6       67.45       72.59      4.62 o 
  -1   0   6      589.35      566.94      8.18 o 
   0   0   6       53.13       63.78      4.59 o 
   1   0   6      782.68      831.30     51.26 o 
   2   0   6        3.88        4.97      2.54 o 
   3   0   6      208.75      211.50     10.42 o 
   4   0   6      120.61      120.57      5.28 o 
   5   0   6        0.04        0.42      1.79 o 
  -6   1   6        1.42        1.28      2.34 o 
  -5   1   6        6.66        8.28      2.34 o 
  -4   1   6        1.03        0.34      2.39 o 
  -3   1   6        3.23        1.34      2.77 o 
  -2   1   6      143.33      123.98      5.14 o 
  -1   1   6        8.39        7.87      4.39 o 
   0   1   6       86.72       93.65      3.59 o 
   1   1   6     1072.49     1227.06     43.05 o 
   2   1   6       14.41       16.04      4.04 o 
   3   1   6       79.36       87.14      2.57 o 
   4   1   6       33.04       34.15      2.56 o 
   5   1   6        0.08        1.51      1.99 o 
  -6   2   6        2.06        2.16      2.54 o 
  -5   2   6        2.08        1.09      2.82 o 
  -4   2   6        1.73        2.21      2.63 o 
  -3   2   6        5.68        4.92      2.98 o 
  -2   2   6       45.27       40.65      8.46 o 
  -1   2   6      223.32      226.54     11.26 o 
   0   2   6      173.39      159.69      3.93 o 
   1   2   6      585.90      583.93     62.92 o 
   2   2   6      192.46      180.01     22.05 o 
   3   2   6       31.22       27.12      3.99 o 
   4   2   6        1.74        0.65      1.87 o 
   5   2   6        0.53        0.90      4.42 o 
  -6   3   6        0.17       -0.52      4.00 o 
  -5   3   6        0.17        3.58      3.13 o 
  -4   3   6       13.05       11.41      3.97 o 
  -3   3   6        5.63        3.79      4.56 o 
  -1   3   6       63.51       61.46      4.26 o 
   0   3   6      240.31      228.15      5.32 o 
   1   3   6       26.36       26.05      2.92 o 
   2   3   6       31.57       29.36      2.66 o 
   3   3   6        0.05        1.26      1.82 o 
   4   3   6        5.18        1.88      1.73 o 
   5   3   6        1.60        3.74      2.15 o 
  -5   4   6        6.47        9.71      4.04 o 
  -4   4   6        1.22        5.46      4.04 o 
  -3   4   6       11.80       11.94      4.66 o 
  -1   4   6       18.27       19.60      3.97 o 
   0   4   6      137.81      126.83     18.11 o 
   1   4   6      132.91      123.25     20.01 o 
   2   4   6       51.53       55.12      2.50 o 
   3   4   6        6.18        4.89      2.16 o 
   4   4   6        4.79        7.75      2.94 o 
   5   4   6        0.58       -0.66      1.85 o 
  -5   5   6        0.38        3.41      4.70 o 
  -4   5   6        2.06        4.77      4.56 o 
  -3   5   6        5.11        7.41      4.91 o 
  -1   5   6       88.14       92.39      5.81 o 
   0   5   6       14.62       15.04      2.98 o 
   1   5   6       11.34       11.25      2.36 o 
   2   5   6      127.89      125.02     13.60 o 
   3   5   6        9.89       10.03      2.53 o 
   4   5   6        2.14        1.03      2.33 o 
  -5   6   6        0.94        0.21      4.77 o 
  -4   6   6        0.19       -0.77      5.15 o 
  -3   6   6       11.53        9.88      5.25 o 
  -1   6   6        3.14        0.95      3.36 o 
   0   6   6        0.40        3.11      2.90 o 
   1   6   6       59.17       64.53      6.12 o 
   2   6   6       13.45       10.22      1.86 o 
   3   6   6       26.66       26.81      2.77 o 
   4   6   6        0.02        0.36      1.86 o 
  -4   7   6        1.10       -2.44      6.09 o 
  -3   7   6        2.26        3.10      6.12 o 
  -2   7   6        0.07        1.12      5.76 o 
  -1   7   6        3.55        5.21      3.15 o 
   0   7   6        4.76        5.77      2.09 o 
   1   7   6        1.69        3.06      1.83 o 
   2   7   6        9.47       11.58      2.23 o 
   3   7   6        7.92        9.61      3.73 o 
  -2   8   6       10.01        8.16      4.11 o 
  -1   8   6       21.77       21.87      2.55 o 
   0   8   6        2.03        2.59      2.33 o 
   1   8   6       15.77       17.26      3.80 o 
   2   8   6       30.42       32.07      6.47 o 
   3   8   6        7.61        4.53      3.71 o 
  -2   9   6        0.01        1.00      4.91 o 
  -1   9   6        0.32        2.03      2.84 o 
   0   9   6        0.03       -0.62      2.45 o 
   1   9   6        0.28        0.16      2.00 o 
   2   9   6       14.04       14.20      2.20 o 
  -2  10   6        3.07        2.60      4.91 o 
  -1  10   6        0.45        3.33      2.89 o 
   0  10   6        0.43        0.62      2.47 o 
  -2 -11   7       15.63       20.22      2.11 o 
  -1 -11   7        4.89        4.14      2.10 o 
   0 -11   7        2.30       -2.60      2.98 o 
   1 -11   7       14.32       14.97      2.60 o 
   2 -11   7        0.90        3.79      2.72 o 
  -3 -10   7        9.70        9.83      2.98 o 
  -2 -10   7        0.64        0.44      2.69 o 
  -1 -10   7       21.54       24.33      5.14 o 
   0 -10   7        4.88        4.20      2.33 o 
   1 -10   7        1.30        2.24      2.45 o 
   2 -10   7        4.55        7.76      2.68 o 
   3 -10   7        6.97        7.61      4.59 o 
  -4  -9   7        1.35        4.00      1.92 o 
  -3  -9   7        2.21        2.60      2.39 o 
  -2  -9   7        4.97        6.00      1.89 o 
  -1  -9   7       21.90       27.65      2.87 o 
   0  -9   7        1.47        3.14      2.26 o 
   1  -9   7        0.20        4.70      3.01 o 
   2  -9   7       33.07       34.95      2.86 o 
   3  -9   7       11.31       14.67      2.36 o 
   4  -9   7        6.43        2.94      3.60 o 
  -4  -8   7        3.82        5.45      2.01 o 
  -3  -8   7       19.88       20.45      2.04 o 
  -2  -8   7      137.05      132.75      2.33 o 
  -1  -8   7      108.42      111.52      2.60 o 
   0  -8   7       37.71       37.35      3.10 o 
   1  -8   7        1.48        1.36      2.82 o 
   2  -8   7       25.50       32.66      2.92 o 
   3  -8   7        0.00       -2.84      2.11 o 
   4  -8   7        0.16        2.01      2.32 o 
  -5  -7   7        4.95        6.14      2.07 o 
  -4  -7   7        4.45        3.60      2.08 o 
  -3  -7   7        0.01        2.72      2.00 o 
  -2  -7   7       24.12       23.58      2.10 o 
  -1  -7   7       72.99       77.43      2.40 o 
   0  -7   7       10.40       10.01      3.14 o 
   1  -7   7        2.67       10.97      3.46 o 
   2  -7   7       57.19       60.38      3.28 o 
   3  -7   7        9.18       13.67      2.96 o 
   4  -7   7        0.12        3.21      2.48 o 
  -5  -6   7        1.52        1.13      3.10 o 
  -4  -6   7        3.11        5.17      2.07 o 
  -3  -6   7       61.66       57.71      2.12 o 
  -2  -6   7      254.01      255.74      3.33 o 
  -1  -6   7      195.34      189.26      3.00 o 
   0  -6   7       29.97       34.65      3.15 o 
   1  -6   7       51.00       52.43      3.90 o 
   2  -6   7        4.47        4.54      2.90 o 
   3  -6   7        8.40        7.24      5.46 o 
   4  -6   7        2.63        5.61      2.23 o 
   5  -6   7        6.50        3.68      2.25 o 
  -5  -5   7        1.21        0.42      1.88 o 
  -4  -5   7        5.44        8.88      1.89 o 
  -3  -5   7       67.41       65.50      2.40 o 
  -2  -5   7       31.41       35.78      2.46 o 
  -1  -5   7      316.68      297.54      4.30 o 
   0  -5   7      200.76      196.12      4.00 o 
   1  -5   7       10.91        7.50      3.11 o 
   2  -5   7       22.93       22.58      3.20 o 
   3  -5   7        0.06       -5.64      5.05 o 
   4  -5   7       15.17       13.91      2.11 o 
   5  -5   7        0.10        3.84      2.11 o 
  -5  -4   7        6.93        6.47      2.07 o 
  -4  -4   7        1.21        1.43      2.10 o 
  -3  -4   7      195.19      180.08      2.53 o 
  -2  -4   7       52.21       51.18      2.55 o 
  -1  -4   7        4.34        1.65      3.10 o 
   0  -4   7      121.04      139.55      3.57 o 
   1  -4   7      306.52      318.94      6.49 o 
   2  -4   7        9.66       11.56      2.86 o 
   3  -4   7        0.08        3.10      2.61 o 
   4  -4   7        2.57        3.92      2.32 o 
   5  -4   7        0.13        3.14      2.17 o 
  -6  -3   7        1.02        0.28      2.22 o 
  -5  -3   7       10.13        5.71      1.86 o 
  -4  -3   7        1.05        2.48      2.03 o 
  -3  -3   7        0.83        3.88      2.23 o 
  -2  -3   7      348.36      325.89      4.98 o 
  -1  -3   7     1513.69     1598.00     17.17 o 
   0  -3   7     2022.75     2077.03      9.12 o 
   1  -3   7       37.29       48.31      3.73 o 
   2  -3   7        1.30        4.46      3.36 o 
   3  -3   7       27.88       26.30      6.63 o 
   4  -3   7       12.59       10.68      2.06 o 
   5  -3   7        0.65        4.08      2.03 o 
  -6  -2   7        0.01        1.11      2.44 o 
  -5  -2   7        0.38       -0.10      2.12 o 
  -4  -2   7       13.03       11.77      2.33 o 
  -3  -2   7        7.85        7.78      3.24 o 
  -2  -2   7      329.16      342.15      4.40 o 
  -1  -2   7       44.14       43.68      4.20 o 
   0  -2   7      273.78      255.41      4.50 o 
   1  -2   7        6.84        6.65      3.18 o 
   2  -2   7        0.32        6.09      3.34 o 
   3  -2   7       17.94       20.44      2.56 o 
   4  -2   7        5.14        7.96      1.83 o 
   5  -2   7        1.07        1.63      1.88 o 
  -6  -1   7        0.52        2.48      2.19 o 
  -5  -1   7        6.18        9.12      2.37 o 
  -4  -1   7       40.87       52.84      4.53 o 
  -3  -1   7       47.36       45.90      2.66 o 
  -2  -1   7      124.88      130.83      4.32 o 
  -1  -1   7       90.83      104.12      3.81 o 
   0  -1   7        1.95        2.46      3.76 o 
   1  -1   7       40.26       23.48      3.11 o 
   2  -1   7       58.31       59.55      2.70 o 
   3  -1   7       30.18       34.14      2.49 o 
   4  -1   7       30.31       27.78      2.10 o 
   5  -1   7        4.95        3.03      1.87 o 
  -6   0   7       10.61        8.23      2.24 o 
  -5   0   7       12.55       12.15      2.19 o 
  -4   0   7       56.13       61.56      2.56 o 
  -3   0   7       40.91       47.49      2.77 o 
  -2   0   7       38.16       34.49      3.91 o 
  -1   0   7      942.54      935.21     31.18 o 
   0   0   7      104.82      110.02      4.65 o 
   1   0   7       27.55       24.54      3.02 o 
   2   0   7      212.21      234.48     12.65 o 
   3   0   7       89.85       92.68      2.58 o 
   4   0   7       50.90       50.87      2.71 o 
   5   0   7        1.36        5.57      3.26 o 
  -6   1   7        9.35       10.65      2.72 o 
  -5   1   7        2.73        5.06      2.28 o 
  -4   1   7        3.92        5.28      2.55 o 
  -3   1   7      220.44      227.70      3.63 o 
  -2   1   7        0.43        2.69      4.19 o 
  -1   1   7        3.26        7.23      3.93 o 
   0   1   7      411.82      457.36     22.34 o 
   1   1   7      602.01      619.30     15.57 o 
   2   1   7       24.27       28.08      2.77 o 
   3   1   7        3.72        1.29      4.61 o 
   4   1   7       21.42       21.13      3.29 o 
   5   1   7        1.00        7.67      2.73 o 
  -6   2   7        8.66        6.38      2.94 o 
  -5   2   7        0.43        4.16      2.91 o 
  -4   2   7        1.70        3.29      3.13 o 
  -3   2   7        1.97        4.61      3.29 o 
  -2   2   7      101.30       96.08      8.28 o 
  -1   2   7       15.41       14.72      3.59 o 
   0   2   7      563.39      569.52     34.26 o 
   1   2   7        7.55        8.26      2.60 o 
   2   2   7       39.47       42.66      3.45 o 
   3   2   7      259.80      240.33     23.54 o 
   4   2   7        0.02        2.00      4.16 o 
   5   2   7        1.66        2.09      3.88 o 
  -5   3   7        0.33       -1.04      3.20 o 
  -4   3   7        0.04       -1.53      3.72 o 
  -3   3   7        3.82        2.64      4.63 o 
  -2   3   7        3.82        1.84      5.16 o 
  -1   3   7      122.99      121.57      3.77 o 
   0   3   7      299.80      328.23     16.37 o 
   1   3   7        1.97        6.06      3.71 o 
   2   3   7      139.61      129.07     19.52 o 
   3   3   7       19.38       18.12      2.60 o 
   4   3   7        0.65        1.78      1.84 o 
   5   3   7        1.86        2.96      2.51 o 
  -5   4   7        0.09        3.48      3.90 o 
  -4   4   7        0.00       -1.67      4.04 o 
  -3   4   7        4.94        3.27      4.56 o 
  -2   4   7        1.05        1.16      6.75 o 
  -1   4   7       65.96       63.00      3.70 o 
   0   4   7      154.86      156.36      4.70 o 
   1   4   7      228.58      224.63     18.39 o 
   2   4   7        7.57        4.10      2.58 o 
   3   4   7        2.53        1.72      1.80 o 
   4   4   7        1.33        1.97      3.51 o 
  -5   5   7        1.91        2.99      4.00 o 
  -4   5   7        1.86        0.63      4.00 o 
  -3   5   7        0.98       -0.07      5.08 o 
  -2   5   7        4.27        6.54     12.84 o 
  -1   5   7       10.11        7.28      3.31 o 
   0   5   7        9.42        8.88      3.04 o 
   1   5   7       38.39       40.66      4.85 o 
   2   5   7        7.85        6.51      1.84 o 
   3   5   7        0.20        1.18      1.96 o 
   4   5   7        0.19        0.42      1.81 o 
  -5   6   7        0.24       -3.31      4.77 o 
  -4   6   7        0.21        0.77      4.52 o 
  -3   6   7        1.29        2.40      4.70 o 
  -2   6   7        1.15        2.31      7.48 o 
  -1   6   7        7.55        6.93      5.15 o 
   0   6   7       23.88       20.77      2.92 o 
   1   6   7        0.75        4.77      1.97 o 
   2   6   7        6.04        5.51      1.77 o 
   3   6   7        0.40        0.63      1.81 o 
   4   6   7        2.46        2.64      2.43 o 
  -4   7   7        0.77        0.90      5.57 o 
  -3   7   7        0.05        2.68      5.08 o 
  -2   7   7        5.91        8.09      6.57 o 
  -1   7   7        0.09       -1.29      5.15 o 
   0   7   7        6.53        6.12      2.10 o 
   1   7   7       33.30       33.31      5.66 o 
   2   7   7       13.79       16.13      3.29 o 
   3   7   7        0.68        4.30      1.96 o 
  -2   8   7        2.91        1.39      5.80 o 
  -1   8   7        4.81        7.04      2.57 o 
   0   8   7        8.11        7.99      2.32 o 
   1   8   7       16.02       17.09      2.32 o 
   2   8   7       18.66       20.66      3.70 o 
  -2   9   7        0.56        0.17      5.66 o 
  -1   9   7        2.39        1.44      2.85 o 
   0   9   7        0.19       -0.13      2.41 o 
   1   9   7        0.01        1.43      2.17 o 
  -2 -11   8        1.52        3.22      2.06 o 
  -1 -11   8        2.21        5.85      2.09 o 
   0 -11   8        5.64        4.60      2.16 o 
   1 -11   8        2.13        3.30      2.24 o 
   2 -11   8        0.71        2.54      3.03 o 
  -3 -10   8        3.22        0.90      1.96 o 
  -2 -10   8        3.34        2.68      2.13 o 
  -1 -10   8        0.10        1.39      2.18 o 
   0 -10   8        9.02       13.47      2.25 o 
   1 -10   8        0.70        2.69      2.72 o 
   2 -10   8       12.19       12.26      2.52 o 
   3 -10   8        1.35        2.52      2.73 o 
  -3  -9   8       16.73       23.97      2.20 o 
  -2  -9   8       11.64       16.56      2.12 o 
  -1  -9   8        1.00        2.37      2.84 o 
   0  -9   8       80.31       81.03      3.12 o 
   1  -9   8        5.76        9.74      2.45 o 
   2  -9   8        0.09        2.08      2.64 o 
   3  -9   8        2.33        5.20      2.65 o 
  -4  -8   8       10.22       14.63      1.96 o 
  -3  -8   8        0.14        2.59      2.33 o 
  -2  -8   8      115.71      113.65      2.77 o 
  -1  -8   8       53.08       49.85      2.30 o 
   0  -8   8       10.07       11.80      3.74 o 
   1  -8   8       31.48       32.54      3.36 o 
   2  -8   8       41.80       42.27      2.69 o 
   3  -8   8        1.91       -0.33      6.49 o 
   4  -8   8        3.09        5.02      2.33 o 
  -4  -7   8       11.49       12.78      2.23 o 
  -3  -7   8        8.52       11.16      2.04 o 
  -2  -7   8      114.98      113.61      2.30 o 
  -1  -7   8       16.81       20.62      2.38 o 
   0  -7   8       19.79       18.32      3.05 o 
   1  -7   8      170.65      167.11      4.70 o 
   2  -7   8       35.16       39.58      2.83 o 
   3  -7   8       33.20       32.43      3.24 o 
   4  -7   8       25.11       19.11      3.35 o 
  -5  -6   8        1.80        0.71      2.04 o 
  -4  -6   8        5.12        9.10      2.07 o 
  -3  -6   8       92.56       87.28      3.54 o 
  -2  -6   8      116.82      113.69      3.09 o 
  -1  -6   8       22.97       26.43      3.12 o 
   0  -6   8       16.96       12.04      3.17 o 
   1  -6   8      151.92      146.05      3.38 o 
   2  -6   8       12.78       14.08     10.39 o 
   3  -6   8        1.81        6.49      4.21 o 
   4  -6   8        4.47        5.99      2.18 o 
   5  -6   8        0.45        0.20      2.21 o 
  -5  -5   8        2.70        4.15      1.85 o 
  -4  -5   8        4.10        7.30      1.89 o 
  -3  -5   8        9.35        9.77      2.28 o 
  -2  -5   8      332.18      327.38      4.69 o 
  -1  -5   8       35.25       39.46      4.35 o 
   0  -5   8      197.46      191.71      3.42 o 
   1  -5   8       43.64       44.79      3.36 o 
   2  -5   8       55.80       60.24      3.36 o 
   3  -5   8        6.44       10.96      4.07 o 
   4  -5   8        7.68        7.24      2.20 o 
   5  -5   8        1.93        0.74      2.17 o 
  -5  -4   8        6.57        2.41      2.70 o 
  -4  -4   8       48.20       45.43      2.16 o 
  -3  -4   8      153.03      162.03      6.41 o 
  -2  -4   8      493.48      456.43      7.76 o 
  -1  -4   8       40.80       46.21      3.53 o 
   0  -4   8      176.31      194.07      3.41 o 
   1  -4   8       27.81       36.52      3.00 o 
   2  -4   8      100.12       97.44      3.40 o 
   3  -4   8       10.94       15.91      2.53 o 
   4  -4   8       20.33       23.56      5.83 o 
   5  -4   8        1.73        2.52      3.52 o 
  -5  -3   8        7.11        8.70      2.03 o 
  -4  -3   8       29.02       26.95      2.47 o 
  -3  -3   8       15.91       16.20      3.29 o 
  -2  -3   8       67.97       69.90      3.32 o 
  -1  -3   8       45.04       34.01      3.83 o 
   0  -3   8        5.07        7.22      5.08 o 
   1  -3   8      118.28      127.82      5.39 o 
   2  -3   8        0.57       -1.51      4.72 o 
   3  -3   8       52.46       52.82      8.28 o 
   4  -3   8        2.61        2.62      1.83 o 
   5  -3   8        4.83        1.63      1.88 o 
  -6  -2   8        1.63        0.98      4.09 o 
  -5  -2   8        1.44        4.12      2.04 o 
  -4  -2   8       98.68      104.86      8.09 o 
  -3  -2   8        6.34       11.63      2.48 o 
  -2  -2   8        0.30        1.86      3.57 o 
  -1  -2   8       31.78       47.80      3.89 o 
   0  -2   8       42.74       45.31      3.78 o 
   1  -2   8        6.44        7.63      2.94 o 
   2  -2   8       13.86       18.00      2.79 o 
   3  -2   8        7.93        7.15      2.48 o 
   4  -2   8        0.09        0.77      1.99 o 
   5  -2   8        1.78        5.63      2.04 o 
  -6  -1   8        2.07        0.73      2.21 o 
  -5  -1   8        7.29        5.17      2.17 o 
  -4  -1   8        0.02        1.24      2.10 o 
  -3  -1   8      157.42      153.28      3.56 o 
  -2  -1   8      547.40      554.82     15.82 o 
  -1  -1   8     1353.31     1446.18     12.61 o 
   0  -1   8      423.64      472.98      4.42 o 
   1  -1   8       43.91       43.31      2.86 o 
   2  -1   8       18.57       18.74      2.54 o 
   3  -1   8        9.72       10.91      2.42 o 
   4  -1   8        0.08       -2.92      2.16 o 
   5  -1   8        0.05        3.11      2.03 o 
  -6   0   8        0.25        0.32      2.25 o 
  -5   0   8        2.64        3.66      2.30 o 
  -4   0   8        5.50        4.12      2.32 o 
  -3   0   8       74.82       75.57      3.18 o 
  -2   0   8       94.54       90.84      3.98 o 
  -1   0   8        1.31        4.04      3.63 o 
   0   0   8       25.01       26.94      3.27 o 
   1   0   8       44.16       56.99      6.40 o 
   2   0   8        5.48        9.69      2.50 o 
   3   0   8        0.01        2.95      2.31 o 
   4   0   8        1.06        3.35      2.49 o 
   5   0   8        0.06       -2.28      2.04 o 
  -6   1   8        0.03        2.45      2.63 o 
  -5   1   8        4.41        5.84      2.58 o 
  -4   1   8       12.86       11.39      2.46 o 
  -3   1   8       47.80       49.76      4.09 o 
  -2   1   8        1.94        1.72      4.28 o 
  -1   1   8        0.04        4.46      3.65 o 
   0   1   8        2.27        3.44      3.18 o 
   1   1   8      101.66      101.87      5.20 o 
   2   1   8      141.33      131.63     10.11 o 
   3   1   8       13.42       12.36      4.07 o 
   4   1   8       31.62       29.34      1.90 o 
   5   1   8        0.00       -1.10      2.38 o 
  -5   2   8        8.53       10.79      2.75 o 
  -4   2   8        7.30        6.91      2.68 o 
  -3   2   8        0.15        0.70      4.38 o 
  -2   2   8       82.40       71.10      7.17 o 
  -1   2   8      118.29      114.56      3.67 o 
   0   2   8        6.97        2.63      2.74 o 
   1   2   8      166.36      190.56      3.20 o 
   2   2   8      103.04      104.49      9.73 o 
   3   2   8      135.73      132.27      5.95 o 
   4   2   8        1.59        3.88      2.24 o 
   5   2   8        1.44        0.62      1.88 o 
  -5   3   8        0.00        2.23      3.90 o 
  -4   3   8       23.27       23.63      4.07 o 
  -2   3   8        6.99        8.21      4.33 o 
  -1   3   8       28.50       33.56      3.42 o 
   0   3   8      211.49      226.27     12.30 o 
   1   3   8       32.28       35.89      2.57 o 
   2   3   8       11.98       12.53      4.14 o 
   3   3   8       11.19       11.82      1.84 o 
   4   3   8        0.17       -0.14      2.17 o 
  -5   4   8        0.13       -2.51      4.04 o 
  -4   4   8        0.26        0.77      4.11 o 
  -2   4   8        5.07        2.44      5.28 o 
  -1   4   8      131.15      142.69      7.05 o 
   0   4   8        0.11        3.03      2.70 o 
   1   4   8        0.51        1.18      2.55 o 
   2   4   8      182.19      151.38     30.87 o 
   3   4   8        5.55        5.79      1.92 o 
   4   4   8        1.56        5.46      1.92 o 
  -5   5   8        0.24        2.82      4.63 o 
  -4   5   8        0.61       -0.35      4.00 o 
  -2   5   8       14.40       13.98      5.92 o 
  -1   5   8        9.52       10.88      3.37 o 
   0   5   8        2.61        6.19      4.14 o 
   1   5   8       73.51       69.67      5.57 o 
   2   5   8        5.90        7.23      2.13 o 
   3   5   8        3.22        3.22      1.97 o 
   4   5   8        5.15        5.47      1.85 o 
  -4   6   8        0.62       -0.49      4.70 o 
  -3   6   8        1.16        5.12      4.98 o 
  -2   6   8        6.24        3.39      5.99 o 
  -1   6   8        5.10        6.07      3.31 o 
   0   6   8       93.23       89.82     15.73 o 
   1   6   8        0.06       -1.12      2.29 o 
   2   6   8        3.22        1.40      1.80 o 
   3   6   8        0.17        1.45      2.24 o 
  -4   7   8        0.27        0.14      5.25 o 
  -3   7   8        0.03        2.61      4.73 o 
  -2   7   8        0.00        2.62      5.94 o 
  -1   7   8        3.21        6.27      3.32 o 
   0   7   8       14.72       18.43      5.62 o 
   1   7   8       20.79       19.73      2.20 o 
   2   7   8        0.32       -0.94      1.83 o 
   3   7   8        0.01        4.63      2.23 o 
  -3   8   8        0.00        0.10      6.26 o 
  -2   8   8        1.15        1.81      5.96 o 
  -1   8   8        2.75        5.34      2.56 o 
   0   8   8        0.18        1.32      2.40 o 
   1   8   8        7.23        9.42      2.28 o 
   2   8   8        0.00        5.47      2.12 o 
  -2   9   8        0.01        0.51      4.29 o 
  -1   9   8        0.89        2.80      3.42 o 
   0   9   8        6.30        5.84      2.41 o 
   1   9   8        3.50        5.81      2.21 o 
  -1 -11   9        5.61        9.65      3.78 o 
   0 -11   9        4.39        6.82      2.32 o 
   1 -11   9        1.41        4.23      2.23 o 
  -3 -10   9        0.06       -0.37      1.95 o 
  -2 -10   9        1.69        6.08      2.33 o 
  -1 -10   9       11.95       13.26      2.58 o 
   0 -10   9        0.43        0.99      2.29 o 
   1 -10   9        0.02        2.18      2.20 o 
   2 -10   9        9.38        7.89      3.18 o 
   3 -10   9        0.00        1.18      2.69 o 
  -3  -9   9        7.05        7.16      1.92 o 
  -2  -9   9       29.56       34.14      3.97 o 
  -1  -9   9        9.31        6.35      3.19 o 
   0  -9   9        9.26        7.14      2.41 o 
   1  -9   9        0.16        0.72      2.56 o 
   2  -9   9       17.84       23.42      2.56 o 
   3  -9   9       45.14       45.38      9.59 o 
  -4  -8   9        0.39       -1.87      2.09 o 
  -3  -8   9       11.14       16.54      3.56 o 
  -2  -8   9        0.69        1.97      3.91 o 
  -1  -8   9       44.97       47.44      2.70 o 
   0  -8   9        9.82       10.40      3.00 o 
   1  -8   9       42.41       40.36      2.73 o 
   2  -8   9       19.13       19.39      2.65 o 
   3  -8   9       10.41       15.79      4.59 o 
   4  -8   9        0.31        0.88      2.52 o 
  -4  -7   9        4.72        3.06      1.96 o 
  -3  -7   9        3.45        8.66      3.31 o 
  -2  -7   9        0.93        5.89      3.96 o 
  -1  -7   9      245.38      238.86      3.13 o 
   0  -7   9        9.87       16.37      3.39 o 
   1  -7   9        2.30        5.40      2.86 o 
   2  -7   9       29.35       24.67      2.85 o 
   3  -7   9       18.16       12.30      2.87 o 
   4  -7   9       22.91       19.35      3.97 o 
  -5  -6   9        5.64        3.95      2.62 o 
  -4  -6   9        0.39        2.90      1.88 o 
  -3  -6   9      174.78      170.58      3.65 o 
  -2  -6   9      241.58      234.39      2.78 o 
  -1  -6   9       31.35       29.86      3.00 o 
   0  -6   9      128.06      127.35      3.59 o 
   1  -6   9      128.15      140.14      5.88 o 
   2  -6   9        4.79        9.41      2.97 o 
   3  -6   9        4.88        8.21      3.97 o 
   4  -6   9        4.92        7.11      2.22 o 
  -5  -5   9        9.54       11.16      2.57 o 
  -4  -5   9        6.33        4.11      2.22 o 
  -3  -5   9      136.39      133.26      2.44 o 
  -2  -5   9        6.77        4.39      3.22 o 
  -1  -5   9       49.13       43.36      3.14 o 
   0  -5   9      390.70      370.96      4.04 o 
   1  -5   9       63.82       78.56      3.14 o 
   2  -5   9       73.74       76.12      3.98 o 
   3  -5   9       45.83       40.40      3.93 o 
   4  -5   9       39.20       36.88      2.08 o 
   5  -5   9        2.26        3.59      2.07 o 
  -5  -4   9        0.03        2.22      2.32 o 
  -4  -4   9       30.96       36.19      2.38 o 
  -3  -4   9       28.89       29.18      2.36 o 
  -2  -4   9        4.25        8.75      3.48 o 
  -1  -4   9        3.14        6.72      3.07 o 
   0  -4   9      200.91      184.85      3.39 o 
   1  -4   9       70.79       73.77      4.58 o 
   2  -4   9        1.10        0.19      2.80 o 
   3  -4   9       36.92       34.02      4.16 o 
   4  -4   9        7.16        6.64      2.02 o 
   5  -4   9        2.67        1.66      1.94 o 
  -5  -3   9        1.92        3.58      2.25 o 
  -4  -3   9        2.79        1.35      2.51 o 
  -3  -3   9      258.68      251.82      2.83 o 
  -2  -3   9       76.27       78.40      3.95 o 
  -1  -3   9      413.87      421.37      9.26 o 
   0  -3   9       39.06       31.61      3.36 o 
   1  -3   9       63.11       64.72      3.45 o 
   2  -3   9       31.84       38.76      6.44 o 
   3  -3   9       10.04        7.77      2.72 o 
   4  -3   9        0.04       -2.43      1.87 o 
   5  -3   9        0.07       -0.60      2.02 o 
  -5  -2   9       10.53        9.38      2.98 o 
  -4  -2   9        3.39        5.91      2.49 o 
  -3  -2   9      295.57      307.96      3.33 o 
  -2  -2   9       39.45       35.47      3.54 o 
  -1  -2   9      122.23      131.72      3.76 o 
   0  -2   9       10.14       14.49      3.47 o 
   1  -2   9      368.01      351.20     20.48 o 
   2  -2   9       21.54       25.40      2.55 o 
   3  -2   9       21.89       27.08      3.76 o 
   4  -2   9        0.68        2.09      2.07 o 
   5  -2   9        0.38       -0.23      1.96 o 
  -5  -1   9        1.43        5.49      2.43 o 
  -4  -1   9       12.76       11.27      2.23 o 
  -3  -1   9        1.55        3.34      3.65 o 
  -2  -1   9       40.29       46.80      4.14 o 
  -1  -1   9       85.73       88.14      3.51 o 
   0  -1   9       92.21       92.61      4.66 o 
   1  -1   9        9.83        5.17      2.72 o 
   2  -1   9       44.54       49.63      4.26 o 
   3  -1   9       49.38       54.37      2.52 o 
   4  -1   9       35.19       33.84      2.28 o 
   5  -1   9        0.62        2.04      2.88 o 
  -5   0   9       16.99       20.17      2.31 o 
  -4   0   9        0.40        2.51      2.50 o 
  -3   0   9        8.01        8.73      3.52 o 
  -2   0   9        9.86       13.12      3.68 o 
  -1   0   9       16.45       18.63      3.86 o 
   0   0   9       25.19       25.18      3.06 o 
   1   0   9        0.69        0.82      2.57 o 
   2   0   9       27.39       27.29      3.20 o 
   3   0   9        4.02        3.15      2.23 o 
   4   0   9       12.90       16.07      2.00 o 
   5   0   9        0.26        0.25      2.62 o 
  -5   1   9        0.05        0.23      2.62 o 
  -4   1   9        9.67       10.55      2.49 o 
  -3   1   9      102.08      109.09      4.21 o 
  -2   1   9      247.31      253.84      6.16 o 
  -1   1   9      480.64      450.70     12.37 o 
   0   1   9       21.41       11.48      3.10 o 
   1   1   9        0.42        2.72      2.52 o 
   2   1   9        6.18        8.36      2.39 o 
   3   1   9       10.05        8.13      2.52 o 
   4   1   9        0.16        0.41      1.96 o 
   5   1   9        4.45        6.08      1.93 o 
  -5   2   9        5.06        3.45      3.01 o 
  -4   2   9       18.73       18.09      3.11 o 
  -3   2   9        9.66        7.38      4.36 o 
  -2   2   9       16.96       16.39      5.74 o 
  -1   2   9       79.53       78.38      3.52 o 
   0   2   9       75.35       85.48      4.12 o 
   1   2   9        3.23        4.70      5.83 o 
   2   2   9        0.12        4.94      3.41 o 
   3   2   9        0.50        0.82      2.25 o 
   4   2   9        1.61        2.41      3.40 o 
  -5   3   9        0.54        1.46      3.13 o 
  -4   3   9        8.74        8.70      3.24 o 
  -2   3   9        0.01        0.91      3.76 o 
  -1   3   9       15.78       13.53      3.30 o 
   0   3   9       38.11       37.04      2.57 o 
   1   3   9      107.16       94.28      2.66 o 
   2   3   9       10.11        8.77      3.57 o 
   3   3   9       38.14       37.64      1.97 o 
   4   3   9        3.46        3.22      2.50 o 
  -5   4   9        1.43        4.21      3.93 o 
  -4   4   9        0.06        2.78      4.00 o 
  -2   4   9       12.21       12.91      4.61 o 
  -1   4   9       12.70       11.87      3.08 o 
   0   4   9       10.70        8.88      2.41 o 
   1   4   9       42.21       42.93      5.72 o 
   2   4   9      137.51      132.03      3.76 o 
   3   4   9        1.11        0.90      2.21 o 
   4   4   9        0.43        2.63      5.50 o 
  -5   5   9        0.84        0.70      4.11 o 
  -4   5   9        0.19        0.87      4.07 o 
  -2   5   9        0.00        1.55      4.82 o 
  -1   5   9       31.15       35.46      3.39 o 
   0   5   9       17.32       18.65      2.90 o 
   1   5   9       11.28        8.14      4.04 o 
   2   5   9        1.18        3.11      1.82 o 
   3   5   9        1.63       -0.37      1.84 o 
   4   5   9        6.82        6.69      5.29 o 
  -4   6   9        0.61        0.70      4.66 o 
  -2   6   9       17.62       18.06      5.59 o 
  -1   6   9        0.84        2.64      3.48 o 
   0   6   9        3.60        3.37      2.77 o 
   1   6   9       49.85       37.54     10.75 o 
   2   6   9       18.44       15.01      2.10 o 
   3   6   9        6.63        8.37      1.99 o 
  -4   7   9        0.07       -1.81      5.32 o 
  -3   7   9        0.13        0.28      4.91 o 
  -2   7   9        0.01        3.32      5.52 o 
  -1   7   9        1.61        4.43      3.44 o 
   0   7   9       14.70       17.16      4.28 o 
   1   7   9        3.89        4.50      4.15 o 
   2   7   9        4.42        4.83      1.98 o 
  -3   8   9        0.17        1.43      5.36 o 
  -2   8   9        0.08        1.56      6.43 o 
  -1   8   9       12.77       14.93      3.05 o 
   0   8   9        0.26        0.42      2.85 o 
   1   8   9        2.94        5.28      2.20 o 
  -1   9   9        2.40        1.32      2.72 o 
   0   9   9       10.69        9.90      5.81 o 
  -1 -11  10        1.61        4.35      2.31 o 
   0 -11  10        3.33       -1.63      2.09 o 
   1 -11  10        3.63        6.56      2.19 o 
  -2 -10  10        0.00        0.87      1.98 o 
  -1 -10  10        2.12        5.99      2.15 o 
   0 -10  10        0.35        1.86      2.18 o 
   1 -10  10       21.32       21.00      2.33 o 
   2 -10  10       20.10       14.76      2.88 o 
  -3  -9  10       20.47       23.01      2.27 o 
  -2  -9  10        9.38       11.21      2.35 o 
  -1  -9  10        3.01        3.90      1.98 o 
   0  -9  10        1.34        3.11      2.53 o 
   1  -9  10        1.96        1.33      5.79 o 
   2  -9  10       38.95       32.64      5.92 o 
   3  -9  10       13.46        4.75      2.78 o 
  -4  -8  10        0.06       -1.05      2.73 o 
  -3  -8  10        1.82       -1.18      2.04 o 
  -2  -8  10        6.02        7.32      2.00 o 
  -1  -8  10        0.85        1.88      2.75 o 
   0  -8  10       30.52       30.70      2.94 o 
   1  -8  10        6.45        5.81      4.98 o 
   2  -8  10        2.17       -0.81      2.79 o 
   3  -8  10        4.99        4.22      3.10 o 
  -4  -7  10       11.94       12.93      1.99 o 
  -3  -7  10       51.41       58.03      3.95 o 
  -2  -7  10        2.11        1.84      2.00 o 
  -1  -7  10       45.22       43.09      3.02 o 
   0  -7  10        0.94        3.08      4.38 o 
   1  -7  10       33.38       34.15      3.43 o 
   2  -7  10      190.46      189.83     13.14 o 
   3  -7  10        8.83        6.64      2.75 o 
   4  -7  10        1.44        2.69      2.10 o 
  -5  -6  10        0.26       -0.91      1.93 o 
  -4  -6  10        8.29       14.17      2.26 o 
  -3  -6  10        0.20       -2.32      2.08 o 
  -2  -6  10       32.61       33.90      2.70 o 
  -1  -6  10       13.60        6.74      6.44 o 
   0  -6  10       93.70       91.46     10.42 o 
   1  -6  10      170.25      175.48      3.27 o 
   2  -6  10        8.50       10.21      2.66 o 
   3  -6  10        5.12        4.56      5.24 o 
   4  -6  10        1.23        2.19      2.24 o 
  -5  -5  10        0.01        2.41      3.38 o 
  -4  -5  10        0.47        0.44      2.32 o 
  -3  -5  10        0.25        1.46      2.16 o 
  -2  -5  10      250.73      245.17      3.51 o 
  -1  -5  10        9.73        8.48      3.03 o 
   0  -5  10       67.76       79.71     10.09 o 
   1  -5  10       79.63       78.65      3.29 o 
   2  -5  10      112.42      116.20      9.40 o 
   3  -5  10      174.30      196.62      5.46 o 
   4  -5  10       23.33       12.72      2.57 o 
  -5  -4  10        0.87        3.14      2.01 o 
  -4  -4  10       70.21       68.38      3.79 o 
  -3  -4  10      273.36      269.80      2.75 o 
  -2  -4  10       76.62       71.51      3.49 o 
  -1  -4  10      141.26      137.28      5.38 o 
   0  -4  10      227.06      221.73     11.59 o 
   1  -4  10        6.08        6.46      2.95 o 
   2  -4  10        0.47        0.94      2.97 o 
   3  -4  10        4.76        6.93      2.73 o 
   4  -4  10        0.85        0.47      2.75 o 
   5  -4  10        0.84        1.55      1.94 o 
  -5  -3  10        4.18        5.15      2.02 o 
  -4  -3  10       39.30       39.35      2.37 o 
  -3  -3  10       22.69       20.13      2.25 o 
  -2  -3  10        5.49        2.58      3.33 o 
  -1  -3  10      257.51      253.90      3.89 o 
   0  -3  10       70.68       61.74      3.15 o 
   1  -3  10       36.18       37.27      5.22 o 
   2  -3  10       23.56       22.15      2.70 o 
   3  -3  10       41.40       37.07      4.26 o 
   4  -3  10        9.85        8.08      4.02 o 
   5  -3  10        0.80        4.47      2.04 o 
  -5  -2  10        7.67        7.38      2.92 o 
  -4  -2  10        0.57        2.43      2.11 o 
  -3  -2  10       60.67       58.15      4.02 o 
  -2  -2  10        5.09        3.93      3.28 o 
  -1  -2  10       36.50       36.02      3.13 o 
   0  -2  10       23.66       25.78      3.32 o 
   1  -2  10       22.65       28.98      2.79 o 
   2  -2  10      172.81      190.35     12.84 o 
   3  -2  10       22.39       24.10      6.23 o 
   4  -2  10       39.43       35.71      2.76 o 
   5  -2  10        0.03        3.04      1.85 o 
  -5  -1  10        1.90        3.51      2.21 o 
  -4  -1  10       51.68       51.59      2.42 o 
  -3  -1  10       57.60       61.48      3.64 o 
  -2  -1  10      165.03      155.44      4.09 o 
  -1  -1  10      273.39      267.92      3.97 o 
   0  -1  10        7.90       11.21      5.12 o 
   1  -1  10        2.94        9.71      4.87 o 
   2  -1  10        5.06        8.08      2.40 o 
   3  -1  10        2.23        6.15      2.71 o 
   4  -1  10        1.86        0.53      2.10 o 
   5  -1  10        6.38        2.24      3.06 o 
  -5   0  10        4.02        1.73      3.14 o 
  -4   0  10       47.58       51.47      2.47 o 
  -3   0  10       40.19       50.56      3.46 o 
  -2   0  10       30.25       38.56      3.78 o 
  -1   0  10        2.43        4.67      2.99 o 
   0   0  10      381.84      381.54     15.49 o 
   1   0  10       17.35       21.34      2.81 o 
   2   0  10        5.96       14.39      2.97 o 
   3   0  10        4.50       11.20      4.28 o 
   4   0  10        3.21        4.52      1.90 o 
   5   0  10        1.11        0.01      1.95 o 
  -5   1  10        5.08        7.65      2.42 o 
  -4   1  10        4.91        5.97      2.44 o 
  -3   1  10       83.43       75.76      3.84 o 
  -2   1  10      114.19      108.93      3.92 o 
  -1   1  10       43.72       39.62      8.00 o 
   0   1  10       10.29       13.51      4.44 o 
   1   1  10       17.53       18.22      2.90 o 
   2   1  10       90.61       83.72      6.21 o 
   3   1  10       40.72       34.92      5.60 o 
   4   1  10        2.45        3.96      2.72 o 
  -5   2  10        0.19        5.50      4.04 o 
  -4   2  10        3.56        5.39      2.75 o 
  -3   2  10        5.25        8.80      5.92 o 
  -2   2  10        2.01        4.82      3.28 o 
  -1   2  10       26.54       27.66      3.35 o 
   0   2  10       35.14       34.00      2.57 o 
   1   2  10       23.70       26.67      2.68 o 
   2   2  10        8.09       10.13      2.32 o 
   3   2  10       10.30        4.67      5.69 o 
   4   2  10        2.46        1.98      1.79 o 
  -5   3  10        0.25        1.39      3.97 o 
  -4   3  10        9.03        8.18      3.45 o 
  -3   3  10       35.96       36.17      5.55 o 
  -2   3  10      110.28      107.12      4.31 o 
  -1   3  10        1.37        1.08      3.14 o 
   0   3  10       15.31       22.47      2.52 o 
   1   3  10       20.41       20.59      4.00 o 
   2   3  10       27.15       26.41      4.92 o 
   3   3  10        1.63        4.01      2.50 o 
   4   3  10        6.20        1.86      1.83 o 
  -5   4  10        5.48        4.91      3.45 o 
  -4   4  10        0.22        5.43      4.00 o 
  -2   4  10       34.46       30.77      4.23 o 
  -1   4  10       42.62       42.88      3.28 o 
   0   4  10        8.41        9.83      2.97 o 
   1   4  10        5.14        8.80      2.58 o 
   2   4  10        0.98        3.92      6.09 o 
   3   4  10        4.21        4.01      2.15 o 
   4   4  10        0.92        2.60      1.92 o 
  -4   5  10        0.49        6.06      4.18 o 
  -2   5  10       10.85        9.37      4.25 o 
  -1   5  10       10.55       12.17      3.06 o 
   0   5  10       11.96       10.59      2.68 o 
   1   5  10       15.45       16.74      2.34 o 
   2   5  10       16.95       22.48      3.31 o 
   3   5  10        8.97       16.10      3.03 o 
  -4   6  10        0.02        1.77      4.21 o 
  -2   6  10        4.88        3.96      4.99 o 
  -1   6  10        0.68        1.57      3.93 o 
   0   6  10       15.85       15.16      2.85 o 
   1   6  10       55.02       51.31      2.57 o 
   2   6  10        1.19        2.80      2.29 o 
   3   6  10        0.00        2.17      5.69 o 
  -2   7  10        2.20        3.06      5.27 o 
  -1   7  10        3.20        1.87      3.28 o 
   0   7  10        2.67        4.06      2.95 o 
   1   7  10        0.14        3.36      2.85 o 
   2   7  10        1.41        5.36      2.87 o 
  -2   8  10        0.33        2.76      6.47 o 
  -1   8  10        1.17        2.82      3.49 o 
   0   8  10        7.88       10.67      2.46 o 
   1   8  10       10.03       12.97      2.68 o 
   0 -11  11        3.22        2.88      2.14 o 
  -2 -10  11        4.57        5.32      2.81 o 
  -1 -10  11       13.89        8.93      1.98 o 
   0 -10  11        1.00        4.78      2.18 o 
   1 -10  11        1.95        1.17      4.38 o 
   2 -10  11        0.01        7.03      3.11 o 
  -3  -9  11        8.35        7.46      3.58 o 
  -2  -9  11       20.43       24.39      7.13 o 
  -1  -9  11       18.96       21.60      2.19 o 
   0  -9  11       28.57       27.31      4.32 o 
   1  -9  11        6.45       15.03      3.29 o 
   2  -9  11        1.60        5.74      4.49 o 
   3  -9  11        0.06        2.42      2.54 o 
  -3  -8  11        0.54        0.06      2.54 o 
  -2  -8  11        4.84        4.28      2.01 o 
  -1  -8  11        3.85        7.96      2.18 o 
   0  -8  11       56.41       58.09      3.10 o 
   1  -8  11       61.65       59.94      4.30 o 
   2  -8  11        0.95       -2.27      4.23 o 
   3  -8  11        0.21       -1.21      4.05 o 
  -4  -7  11       11.29       14.02      4.20 o 
  -3  -7  11        3.69        5.53      3.21 o 
  -2  -7  11        0.00        7.10      3.38 o 
  -1  -7  11        0.02        0.45      2.63 o 
   0  -7  11        0.08        2.20      5.27 o 
   1  -7  11       71.87       62.06     11.15 o 
   2  -7  11       87.11       77.71      5.57 o 
   3  -7  11        3.09        1.39      3.43 o 
   4  -7  11        1.11        2.37      2.27 o 
  -4  -6  11        1.80        2.95      1.89 o 
  -3  -6  11        0.00        4.88      2.99 o 
  -2  -6  11        4.05        6.78      2.27 o 
  -1  -6  11      107.90      111.39      3.24 o 
   0  -6  11        0.75        3.18      2.63 o 
   1  -6  11        2.83        1.90      2.97 o 
   2  -6  11       70.48       71.25      9.95 o 
   3  -6  11        1.45        5.24      2.40 o 
   4  -6  11        6.67        1.67      2.41 o 
  -5  -5  11        8.75        9.41      2.09 o 
  -4  -5  11       18.46       20.06      2.02 o 
  -3  -5  11        2.72        3.72      2.13 o 
  -2  -5  11       73.81       68.67      2.94 o 
  -1  -5  11       29.43       25.54      2.95 o 
   0  -5  11       29.34       26.72      2.81 o 
   1  -5  11      386.25      395.53     15.28 o 
   2  -5  11        3.88       -0.53      2.84 o 
   3  -5  11        5.37       -4.38      3.93 o 
   4  -5  11        0.69       -2.45      2.28 o 
  -5  -4  11        0.38        3.57      2.08 o 
  -4  -4  11        0.78        0.69      2.11 o 
  -3  -4  11        1.78        2.37      3.18 o 
  -2  -4  11        7.26        7.87      3.34 o 
  -1  -4  11      120.34      117.69      3.35 o 
   0  -4  11      465.00      496.04     12.61 o 
   1  -4  11       25.55       25.94      3.74 o 
   2  -4  11       34.70       36.45      2.66 o 
   3  -4  11        1.36        6.88      4.96 o 
   4  -4  11        3.30        9.93      2.36 o 
  -5  -3  11        2.45        0.63      2.19 o 
  -4  -3  11        4.99        5.00      2.86 o 
  -3  -3  11       78.29       79.27      2.82 o 
  -2  -3  11        1.14        8.90      4.32 o 
  -1  -3  11      187.56      181.73      3.47 o 
   0  -3  11      102.15      110.99      3.50 o 
   1  -3  11      136.28      140.15     10.42 o 
   2  -3  11      694.05      767.89      5.74 o 
   3  -3  11       79.41       75.66      2.83 o 
   4  -3  11        4.45        7.35      2.45 o 
  -5  -2  11       10.29       10.71      2.71 o 
  -4  -2  11       68.22       67.92      3.15 o 
  -3  -2  11      108.81      108.32      3.58 o 
  -2  -2  11       27.62       28.94      3.27 o 
  -1  -2  11      163.94      164.02      4.51 o 
   0  -2  11      117.73      112.12      5.19 o 
   1  -2  11        2.83        3.56      2.76 o 
   2  -2  11        1.87        7.92      2.37 o 
   3  -2  11        1.56        2.67      4.30 o 
   4  -2  11        8.22        6.61      2.74 o 
  -5  -1  11        5.46        5.67      2.39 o 
  -4  -1  11       41.50       41.95      2.41 o 
  -3  -1  11       22.57       25.45      4.07 o 
  -2  -1  11       55.12       54.07      3.68 o 
  -1  -1  11       34.10       44.02      3.30 o 
   0  -1  11        0.20        4.60      7.15 o 
   1  -1  11        2.22        3.51      4.11 o 
   2  -1  11       20.33       20.78      3.95 o 
   3  -1  11        4.97        5.52      2.60 o 
   4  -1  11       10.79       11.47      5.71 o 
  -5   0  11        0.01        1.41      2.19 o 
  -4   0  11       44.68       42.04      2.59 o 
  -3   0  11        8.30       11.60      3.40 o 
  -2   0  11        0.09        3.34      4.54 o 
  -1   0  11        3.62        6.28      3.43 o 
   0   0  11      104.23      122.36      5.32 o 
   1   0  11      241.51      265.86      9.08 o 
   2   0  11       39.50       50.55      5.59 o 
   3   0  11       83.81       84.26      6.58 o 
   4   0  11        0.52        1.09      3.87 o 
  -5   1  11        3.96        1.89      2.74 o 
  -4   1  11       10.59        9.23      2.44 o 
  -3   1  11       18.90       16.75      3.38 o 
  -2   1  11       71.06       80.96      4.15 o 
  -1   1  11        3.35        9.05      5.15 o 
   0   1  11       30.91       27.46      2.57 o 
   1   1  11        0.52        0.71      2.60 o 
   2   1  11        5.14        4.76      2.38 o 
   3   1  11       11.23       11.59      2.22 o 
   4   1  11        5.92        3.50      2.16 o 
  -5   2  11        1.49        2.44      3.27 o 
  -4   2  11       20.60       35.69      6.93 o 
  -3   2  11        2.64        4.07      5.12 o 
  -2   2  11        1.51        2.62      3.58 o 
  -1   2  11       72.11       73.85      4.21 o 
   0   2  11       11.37       13.83      2.62 o 
   1   2  11        0.10        3.94      3.34 o 
   2   2  11       14.20       14.48      2.42 o 
   3   2  11        2.09        4.25      2.48 o 
   4   2  11        2.93        3.85      1.85 o 
  -5   3  11        0.42        5.12      4.04 o 
  -4   3  11       31.53       37.31      4.21 o 
  -3   3  11       45.08       40.08      4.81 o 
  -2   3  11       16.55       19.05      3.79 o 
  -1   3  11        4.58        6.63      3.14 o 
   0   3  11        9.78       12.64      3.01 o 
   1   3  11       27.53       23.51      4.38 o 
   2   3  11        6.85        2.21      4.35 o 
   3   3  11        8.16        5.18      3.79 o 
   4   3  11        4.43        3.64      1.89 o 
  -4   4  11        0.54        3.86      4.04 o 
  -2   4  11        0.99        5.27      3.77 o 
  -1   4  11       39.75       36.93      3.28 o 
   0   4  11        0.76        3.19      2.83 o 
   1   4  11        0.01       -0.11      2.50 o 
   2   4  11        0.02       -1.97      4.09 o 
   3   4  11        4.94        6.79      1.89 o 
  -4   5  11        6.17        9.57      4.21 o 
  -2   5  11        5.77        5.48      4.05 o 
  -1   5  11        4.12        5.19      3.04 o 
   0   5  11       10.42       13.21      2.86 o 
   1   5  11       27.40       25.06      2.31 o 
   2   5  11        3.61        3.57      2.29 o 
   3   5  11        3.98        4.99      1.91 o 
  -2   6  11       12.91       10.54      4.55 o 
  -1   6  11        3.88        6.79      3.01 o 
   0   6  11        7.35        6.53      2.44 o 
   1   6  11        0.11        2.05      2.30 o 
   2   6  11        0.92       -0.97      2.70 o 
  -2   7  11        2.18        2.77      4.87 o 
  -1   7  11        0.17       -0.39      3.19 o 
   0   7  11        5.64        7.96      2.57 o 
   1   7  11        6.82        7.99      2.19 o 
  -1   8  11        3.83        4.08      3.68 o 
  -2 -10  12        6.44       12.65      2.68 o 
  -1 -10  12        3.07        4.64      2.84 o 
   0 -10  12        0.41        0.16      2.34 o 
   1 -10  12        1.93        3.17      2.45 o 
  -3  -9  12        1.02       -1.14      2.46 o 
  -2  -9  12        4.54        4.12      2.38 o 
  -1  -9  12        6.97        5.18      2.50 o 
   0  -9  12        0.03        1.77      4.35 o 
   1  -9  12        2.46        1.94      2.50 o 
   2  -9  12        0.05        0.40      5.74 o 
  -3  -8  12        6.17        5.76      2.10 o 
  -2  -8  12       22.09       20.15      2.28 o 
  -1  -8  12        3.37        2.20      2.66 o 
   0  -8  12       16.50       13.53      2.60 o 
   1  -8  12        1.70        3.51      2.61 o 
   2  -8  12        3.28        2.47      2.55 o 
   3  -8  12        0.87        5.53      2.44 o 
  -4  -7  12        6.62        7.98      3.66 o 
  -3  -7  12       53.85       57.68      2.97 o 
  -2  -7  12       40.43       40.50      3.25 o 
  -1  -7  12       40.85       41.18      2.61 o 
   0  -7  12       22.23       20.00      2.64 o 
   1  -7  12        5.29       11.30      4.14 o 
   2  -7  12        0.99       -0.13      3.76 o 
   3  -7  12        6.14       12.35      5.34 o 
  -4  -6  12        2.83        2.29      1.94 o 
  -3  -6  12        0.64       -0.35      2.32 o 
  -2  -6  12        8.80       16.13      7.13 o 
  -1  -6  12       64.77       56.10      3.31 o 
   0  -6  12       58.77       55.34      2.76 o 
   1  -6  12        2.25       -0.48      2.91 o 
   2  -6  12        3.65        4.18      2.62 o 
   3  -6  12        0.93        1.91      3.62 o 
   4  -6  12        0.02        0.19      2.71 o 
  -4  -5  12        0.14        1.24      2.09 o 
  -3  -5  12        0.75        1.93      2.10 o 
  -2  -5  12        0.19       -1.58      2.69 o 
  -1  -5  12        6.29        6.53      3.42 o 
   0  -5  12       79.76       69.98      2.85 o 
   1  -5  12      239.03      237.52     22.95 o 
   2  -5  12       90.34       86.70     13.05 o 
   3  -5  12        3.33        1.85      2.45 o 
   4  -5  12        1.87        0.74      3.69 o 
  -5  -4  12        0.98        3.43      2.23 o 
  -4  -4  12        0.25        2.87      2.11 o 
  -3  -4  12       38.38       39.51      2.25 o 
  -2  -4  12       63.51       56.96      3.14 o 
  -1  -4  12        4.51        4.48      3.45 o 
   0  -4  12        3.70       10.37      3.29 o 
   1  -4  12      194.46      185.10     19.51 o 
   2  -4  12        5.02        7.15      2.49 o 
   3  -4  12       35.91       33.25      2.45 o 
   4  -4  12        5.08        2.37      4.75 o 
  -5  -3  12        1.62        2.05      2.19 o 
  -4  -3  12        3.63        0.65      2.63 o 
  -3  -3  12       22.64       25.78      3.04 o 
  -2  -3  12      127.46      121.52      3.14 o 
  -1  -3  12        1.64        4.22      4.00 o 
   0  -3  12      326.06      312.60      7.12 o 
   1  -3  12       13.83       11.62      2.61 o 
   2  -3  12       31.94       32.47      3.86 o 
   3  -3  12        9.65       10.07      3.65 o 
   4  -3  12        3.80        3.92      2.42 o 
  -5  -2  12        1.71       -0.16      2.22 o 
  -4  -2  12       23.61       19.87      2.30 o 
  -3  -2  12        0.07        2.45      2.92 o 
  -2  -2  12       55.31       55.17      6.59 o 
  -1  -2  12      436.58      454.01     12.67 o 
   0  -2  12      212.05      229.23     10.70 o 
   1  -2  12       63.51       61.41      6.49 o 
   2  -2  12        0.05        0.44      2.35 o 
   3  -2  12       12.37       11.00      3.88 o 
   4  -2  12        1.16        0.53      2.65 o 
  -5  -1  12        7.10        9.36      2.41 o 
  -4  -1  12       19.78       22.99      2.18 o 
  -3  -1  12        0.08        1.20      3.06 o 
  -2  -1  12       82.38       77.35      8.54 o 
  -1  -1  12       86.65       84.41      6.00 o 
   0  -1  12        7.52        5.38      3.03 o 
   1  -1  12     1037.58     1077.44     62.67 o 
   2  -1  12      138.59      147.43      7.66 o 
   3  -1  12       13.63        9.07      2.44 o 
   4  -1  12        2.78        4.29      2.40 o 
  -5   0  12        3.04        4.19      2.42 o 
  -4   0  12       38.06       46.43      2.80 o 
  -3   0  12        3.86        6.37      3.33 o 
  -2   0  12       26.59       28.91      3.15 o 
  -1   0  12       62.18       55.85     11.14 o 
   0   0  12        0.01        6.54      4.00 o 
   1   0  12       39.76       43.08      3.51 o 
   2   0  12       29.77       24.73      2.62 o 
   3   0  12        7.80        8.64      3.27 o 
   4   0  12       10.17       12.66      2.08 o 
  -5   1  12       12.27       11.31      2.86 o 
  -4   1  12       31.86       28.49      2.44 o 
  -3   1  12        1.76        0.15      3.33 o 
  -2   1  12        3.44        5.64      3.29 o 
  -1   1  12        2.74        6.37      5.22 o 
   0   1  12       13.25       15.31      3.72 o 
   1   1  12       12.44       11.37      2.66 o 
   2   1  12        1.61        3.36      2.54 o 
   3   1  12       15.98       15.59      2.64 o 
   4   1  12        0.10       -1.64      1.86 o 
  -5   2  12       10.39       11.73      4.07 o 
  -4   2  12        3.43        5.69      3.51 o 
  -3   2  12        0.08        0.33      3.23 o 
  -2   2  12        4.54        2.62      3.16 o 
  -1   2  12       27.99       30.24      2.83 o 
   0   2  12       71.93       76.74      7.03 o 
   1   2  12       49.96       55.98      4.52 o 
   2   2  12       34.82       35.87      4.65 o 
   3   2  12        3.49        4.42      2.32 o 
   4   2  12        0.80        1.89      1.86 o 
  -4   3  12        0.58       -1.46      4.45 o 
  -3   3  12        0.98        1.86      4.20 o 
  -2   3  12        0.95        4.52      3.45 o 
  -1   3  12       22.86       19.81      3.19 o 
   0   3  12        3.07        0.87      2.99 o 
   1   3  12        3.41        6.99      2.64 o 
   2   3  12       11.91        7.13      2.29 o 
   3   3  12        0.31        2.78      2.35 o 
  -4   4  12        0.01        0.38      4.07 o 
  -2   4  12        6.62        4.76      3.90 o 
  -1   4  12        6.40        6.39      3.01 o 
   0   4  12        0.22        0.85      4.11 o 
   1   4  12        3.82        8.55      2.65 o 
   2   4  12        0.05        5.37      2.48 o 
   3   4  12        2.91        2.52      2.33 o 
  -4   5  12       10.12        3.03      4.35 o 
  -2   5  12        1.13        3.46      3.93 o 
  -1   5  12        2.62        5.15      2.93 o 
   0   5  12        4.98        2.51      2.92 o 
   1   5  12        0.09        0.63      2.64 o 
   2   5  12        1.57        4.01      2.82 o 
  -2   6  12       12.79        9.43      4.48 o 
  -1   6  12        1.19        3.58      3.51 o 
   0   6  12        0.57        1.98      2.73 o 
   1   6  12        0.91        5.97      4.54 o 
   2   6  12        1.98        2.89      4.47 o 
  -2   7  12        0.08       -0.21      4.83 o 
  -1   7  12        0.88        0.04      5.39 o 
   0   7  12       11.50        8.36      6.52 o 
  -1 -10  13       11.96       11.37      2.81 o 
   0 -10  13       13.98       16.81      2.23 o 
   1 -10  13        9.31        2.81      6.44 o 
  -2  -9  13        0.30       -1.25      2.11 o 
  -1  -9  13        2.15        1.78      2.10 o 
   0  -9  13        7.67        7.02      2.47 o 
   1  -9  13        8.50        7.08      2.61 o 
   2  -9  13        3.08       -0.18      4.12 o 
  -3  -8  13       12.47       13.22      2.17 o 
  -2  -8  13       17.22       24.64      2.39 o 
  -1  -8  13       10.57        0.18      4.72 o 
   0  -8  13        7.24        8.98      2.54 o 
   1  -8  13       10.34       12.87      2.61 o 
   2  -8  13        3.03       -4.33      2.55 o 
  -3  -7  13        0.26        2.49      2.02 o 
  -2  -7  13        3.02        1.49      2.05 o 
  -1  -7  13        4.64        3.72      2.52 o 
   0  -7  13       29.48       24.25      5.97 o 
   1  -7  13        2.51        6.78      2.85 o 
   2  -7  13        0.02        1.13      2.57 o 
   3  -7  13        1.52        5.37      2.48 o 
  -4  -6  13        2.66        3.07      2.06 o 
  -3  -6  13        8.72        7.17      1.97 o 
  -2  -6  13        8.88        9.03      3.79 o 
  -1  -6  13       50.52       50.41      3.01 o 
   0  -6  13       24.58       21.99      2.84 o 
   1  -6  13       17.58       17.87      4.45 o 
   2  -6  13       16.15       16.42      2.61 o 
   3  -6  13        1.53       -1.81      3.93 o 
  -4  -5  13       33.62       33.62      2.03 o 
  -3  -5  13       45.84       46.67      2.32 o 
  -2  -5  13        1.53        6.53      2.83 o 
  -1  -5  13       43.32       33.19      3.19 o 
   0  -5  13       13.25       11.16      2.93 o 
   1  -5  13        6.98        9.37      2.84 o 
   2  -5  13       25.14       27.22      4.42 o 
   3  -5  13        4.72        1.64      4.51 o 
  -4  -4  13        0.22        4.57      2.07 o 
  -3  -4  13        1.16        3.77      2.92 o 
  -2  -4  13       32.55       31.03      2.58 o 
  -1  -4  13        5.98       13.77      2.73 o 
   0  -4  13       39.69       45.81      3.05 o 
   1  -4  13       30.21       25.48      2.91 o 
   2  -4  13        3.19        0.96      2.57 o 
   3  -4  13        0.41        2.29      4.59 o 
   4  -4  13        0.39       -2.25      2.43 o 
  -5  -3  13        0.00        1.79      2.25 o 
  -4  -3  13        0.11        4.11      2.23 o 
  -3  -3  13        5.66        2.98      2.65 o 
  -2  -3  13       15.27       15.65      5.27 o 
  -1  -3  13       81.37       73.76      4.19 o 
   0  -3  13      259.95      258.11     20.74 o 
   1  -3  13      326.91      331.83     19.84 o 
   2  -3  13        4.43        3.38      3.58 o 
   3  -3  13        7.20        7.73      2.58 o 
   4  -3  13        0.28        3.15      2.39 o 
  -5  -2  13        0.10        3.41      2.23 o 
  -4  -2  13       25.91       23.40      2.18 o 
  -3  -2  13       13.39       10.49      4.25 o 
  -2  -2  13        5.33        6.37      4.72 o 
  -1  -2  13       16.15       18.72      3.26 o 
   0  -2  13      110.60      111.64     15.47 o 
   1  -2  13       47.43       44.29      5.41 o 
   2  -2  13       61.77       56.87      5.10 o 
   3  -2  13       11.88        6.95      2.54 o 
   4  -2  13        0.02       -2.74      2.38 o 
  -5  -1  13        0.03        4.09      2.16 o 
  -4  -1  13        1.04        5.00      2.75 o 
  -3  -1  13       73.13       75.56      3.48 o 
  -2  -1  13        0.40        2.61      3.10 o 
  -1  -1  13       84.64       91.11      3.05 o 
   0  -1  13       44.78       43.89      3.50 o 
   1  -1  13      107.34      100.44      8.53 o 
   2  -1  13       58.52       56.34      4.52 o 
   3  -1  13        6.66        3.69      2.28 o 
   4  -1  13        3.42        7.26      2.64 o 
  -5   0  13        9.12        8.09      2.42 o 
  -4   0  13        2.73        2.39      2.24 o 
  -3   0  13       11.42       10.72      3.20 o 
  -2   0  13      157.30      154.80     16.91 o 
  -1   0  13      146.47      150.19     16.20 o 
   0   0  13       20.90       18.48      2.54 o 
   1   0  13        0.32        2.77      2.40 o 
   2   0  13        3.52        4.04      5.29 o 
   3   0  13        0.47        2.68      2.50 o 
   4   0  13        1.47        0.41      2.49 o 
  -4   1  13        0.23        2.23      2.41 o 
  -3   1  13        8.45        3.48      3.60 o 
  -2   1  13       31.35       30.37      3.38 o 
  -1   1  13        2.07        3.06      2.39 o 
   0   1  13      406.77      435.35     14.81 o 
   1   1  13      145.67      149.95     11.66 o 
   2   1  13        7.90       12.91      2.36 o 
   3   1  13        0.18       -2.76      2.58 o 
  -4   2  13        1.55        0.51      2.64 o 
  -3   2  13        1.10        1.03      3.36 o 
  -2   2  13        2.01        4.97      3.21 o 
  -1   2  13        3.73        7.41      3.45 o 
   0   2  13       28.73       27.31      3.81 o 
   1   2  13       63.97       63.84      2.99 o 
   2   2  13        0.00        0.95      2.36 o 
   3   2  13       13.63       13.32      3.11 o 
  -4   3  13        0.43       -0.17      3.41 o 
  -3   3  13        0.18       -0.44      4.11 o 
  -2   3  13        1.00        1.43      3.23 o 
  -1   3  13        0.26        3.34      2.62 o 
   0   3  13        8.02        2.78      3.24 o 
   1   3  13        9.11       11.54      2.69 o 
   2   3  13        0.92        4.30      4.77 o 
   3   3  13        3.82        6.10      2.59 o 
  -4   4  13        0.01        8.91      3.41 o 
  -3   4  13        0.54        1.77      5.99 o 
  -2   4  13        0.92        1.81      3.27 o 
  -1   4  13        6.10        8.51      3.07 o 
   0   4  13       21.85       23.13      2.60 o 
   1   4  13        4.10        6.37      3.08 o 
   2   4  13        1.15        1.26      2.55 o 
  -2   5  13        2.98        2.08      3.77 o 
  -1   5  13        5.86        4.32      3.13 o 
   0   5  13        0.57       -1.46      2.58 o 
   1   5  13        6.28       -0.71      2.61 o 
   2   5  13        0.51        0.02      2.40 o 
  -2   6  13        2.81        7.23      4.47 o 
  -1   6  13        1.40       -0.42      4.16 o 
   0   6  13        0.10        0.91      2.98 o 
   1   6  13        0.70        5.91      2.36 o 
  -2  -9  14       32.10       38.59      2.21 o 
  -1  -9  14        9.99        9.38      3.62 o 
   0  -9  14        1.44        2.44      3.50 o 
   1  -9  14        0.19        4.27      2.57 o 
  -3  -8  14        5.68        9.32      2.00 o 
  -2  -8  14       26.58       28.71      3.13 o 
  -1  -8  14       25.24       23.49      2.79 o 
   0  -8  14       22.10       23.49      3.48 o 
   1  -8  14        1.22        6.80      2.54 o 
   2  -8  14        2.06        3.50      2.53 o 
  -3  -7  14        4.45        6.08      2.01 o 
  -2  -7  14        1.34        2.11      4.16 o 
  -1  -7  14       30.72       25.03      2.58 o 
   0  -7  14       16.87       18.17      2.71 o 
   1  -7  14        5.42        2.90      3.25 o 
   2  -7  14        6.29        4.26      3.98 o 
  -4  -6  14        3.67        0.78      2.65 o 
  -3  -6  14       16.73       21.02      2.20 o 
  -2  -6  14       36.66       38.00      2.92 o 
  -1  -6  14        1.76        8.03      2.98 o 
   0  -6  14       29.13       23.04      2.56 o 
   1  -6  14        6.53        1.65      4.94 o 
   2  -6  14        0.07        3.54      3.03 o 
   3  -6  14        0.00       -4.11      3.65 o 
  -4  -5  14        1.07        2.88      2.24 o 
  -3  -5  14        0.16        5.18      2.34 o 
  -2  -5  14       21.10       24.06      2.92 o 
  -1  -5  14       56.82       51.03      8.46 o 
   0  -5  14       11.63        9.89      2.54 o 
   1  -5  14        3.13        5.13      3.36 o 
   2  -5  14        2.68        6.66      2.61 o 
   3  -5  14        3.95        6.13      6.06 o 
  -4  -4  14        1.62        1.70      2.97 o 
  -3  -4  14        7.88        8.17      3.31 o 
  -2  -4  14       30.88       28.90      4.49 o 
  -1  -4  14       91.48       73.75      2.92 o 
   0  -4  14        4.88        8.28      5.43 o 
   1  -4  14       47.69       53.24      9.13 o 
   2  -4  14        4.60       11.55      4.42 o 
   3  -4  14        0.85        0.52      4.92 o 
  -4  -3  14       23.81       26.84      2.41 o 
  -3  -3  14        4.90        5.63      3.25 o 
  -2  -3  14       25.11       23.56      2.78 o 
  -1  -3  14       40.36       32.38      2.98 o 
   0  -3  14       13.18       13.53      2.64 o 
   1  -3  14       18.87       15.20      2.59 o 
   2  -3  14        2.52        2.83      4.05 o 
   3  -3  14        0.04        8.11      2.31 o 
  -4  -2  14        2.36       -0.10      2.07 o 
  -3  -2  14        6.73        9.96      6.86 o 
  -2  -2  14        0.47        5.92      2.87 o 
  -1  -2  14       52.18       48.88      6.44 o 
   0  -2  14       75.24       74.81     12.46 o 
   1  -2  14        2.51        7.41      3.93 o 
   2  -2  14        1.15       -0.51      2.45 o 
   3  -2  14        0.13        0.44      3.48 o 
  -4  -1  14        4.98        3.30      2.28 o 
  -3  -1  14        3.06        5.02      2.73 o 
  -2  -1  14       46.79       40.12      5.13 o 
  -1  -1  14      156.29      155.98      7.62 o 
   0  -1  14      228.68      230.32     21.56 o 
   1  -1  14        1.58        1.20      4.30 o 
   2  -1  14        3.90        8.33      3.86 o 
   3  -1  14        3.67        8.85      2.57 o 
  -4   0  14        2.39        1.24      2.53 o 
  -3   0  14       15.75       10.98      3.14 o 
  -2   0  14       16.51       12.72      2.81 o 
  -1   0  14        8.94        4.95      2.92 o 
   0   0  14       33.14       38.93      3.01 o 
   1   0  14       17.27       20.70      2.91 o 
   2   0  14       13.69       15.38      2.37 o 
   3   0  14        0.16        5.68      2.23 o 
  -4   1  14        9.22        9.97      2.46 o 
  -3   1  14        0.01        1.28      3.34 o 
  -2   1  14        8.35       10.75      5.22 o 
  -1   1  14        8.50        8.21      2.58 o 
   0   1  14      139.80      148.52      8.04 o 
   1   1  14      112.97      111.53      5.24 o 
   2   1  14        1.10        2.15      2.66 o 
   3   1  14        0.68        2.37      3.46 o 
  -4   2  14        2.57        2.50      4.02 o 
  -3   2  14       25.78       28.48      3.50 o 
  -2   2  14       27.84       35.03      4.96 o 
  -1   2  14        1.23        2.72      2.92 o 
   0   2  14        1.76        3.42      2.44 o 
   1   2  14        1.12        4.47      2.49 o 
   2   2  14        0.30       -0.43      2.33 o 
   3   2  14        0.02        0.79      2.48 o 
  -4   3  14        0.04       -1.53      3.41 o 
  -3   3  14        3.82        4.48      3.89 o 
  -2   3  14        0.48        2.60      3.35 o 
  -1   3  14       45.93       46.81      3.14 o 
   0   3  14       71.80       79.03      6.87 o 
   1   3  14        2.62        3.15      2.52 o 
   2   3  14        3.53        3.67      4.98 o 
  -3   4  14        0.21        2.26      5.02 o 
  -2   4  14        0.91        3.71      3.54 o 
  -1   4  14        2.94       -1.40      2.98 o 
   0   4  14       44.63       44.36      2.53 o 
   1   4  14        4.46        7.73      2.43 o 
   2   4  14        9.14        2.89      2.87 o 
  -2   5  14        0.85       -0.64      3.75 o 
  -1   5  14        4.46        0.25      3.11 o 
   0   5  14        4.96        5.59      2.68 o 
   1   5  14        2.31        3.31      2.51 o 
  -1  -9  15       23.49       25.62      3.46 o 
   0  -9  15       12.09       13.65      2.56 o 
  -2  -8  15        0.58       -0.03      3.04 o 
  -1  -8  15        1.26        0.65      2.75 o 
   0  -8  15       13.07        9.40      2.45 o 
   1  -8  15       12.53       10.99      2.59 o 
  -3  -7  15       23.06       22.60      2.35 o 
  -2  -7  15       14.51       14.39      2.61 o 
  -1  -7  15        0.00        1.80      4.51 o 
   0  -7  15        5.70        7.81      2.84 o 
   1  -7  15        0.26        1.81      2.48 o 
   2  -7  15        4.08        8.41      2.52 o 
  -3  -6  15       18.17       18.17      2.15 o 
  -2  -6  15       16.17       16.92      2.57 o 
  -1  -6  15        8.23        6.90      2.62 o 
   0  -6  15        1.41        0.01      2.50 o 
   1  -6  15       11.16       15.45      2.72 o 
   2  -6  15        6.06        8.35      2.73 o 
  -3  -5  15        0.11        4.89      2.45 o 
  -2  -5  15       21.74       19.93      2.71 o 
  -1  -5  15       16.52       14.03      2.63 o 
   0  -5  15        0.63        1.21      4.38 o 
   1  -5  15        5.53        6.98      2.47 o 
   2  -5  15        2.21        1.11      2.64 o 
   3  -5  15        1.14        6.45      2.40 o 
  -4  -4  15        3.10        2.30      2.95 o 
  -3  -4  15       30.47       24.57      3.19 o 
  -2  -4  15        0.79       -2.25      2.95 o 
  -1  -4  15       21.84       22.38      2.98 o 
   0  -4  15        6.45       10.51      3.34 o 
   1  -4  15        8.96       10.29      2.49 o 
   2  -4  15        4.25        2.54      4.35 o 
   3  -4  15        0.90       -0.53      2.42 o 
  -4  -3  15        3.07        5.11      2.69 o 
  -3  -3  15       11.17       13.81      3.50 o 
  -2  -3  15       34.36       36.59      2.66 o 
  -1  -3  15       12.38        9.59      4.92 o 
   0  -3  15        3.68        0.89      2.77 o 
   1  -3  15        0.07       -1.81      4.75 o 
   2  -3  15        3.37        6.81      6.37 o 
   3  -3  15        9.89        8.36      2.77 o 
  -4  -2  15        2.93        4.55      2.12 o 
  -3  -2  15        4.72        6.63      3.10 o 
  -2  -2  15       66.74       62.99     11.22 o 
  -1  -2  15        3.70        6.33      3.16 o 
   0  -2  15       15.42       13.53      3.45 o 
   1  -2  15        0.00        0.28      3.65 o 
   2  -2  15        4.99        8.42      2.54 o 
   3  -2  15        0.15        1.92      2.28 o 
  -4  -1  15        0.42       -2.86      2.49 o 
  -3  -1  15        1.93        4.28      2.81 o 
  -2  -1  15       50.55       46.78      8.56 o 
  -1  -1  15       14.32        6.41      2.55 o 
   0  -1  15        0.57       -2.26      3.69 o 
   1  -1  15        1.39        2.57      2.33 o 
   2  -1  15        0.37        0.83      2.32 o 
   3  -1  15        3.74       -2.54      5.05 o 
  -4   0  15        0.07       -0.68      3.05 o 
  -3   0  15        0.90       -0.61      3.09 o 
  -2   0  15       16.97       16.29      3.67 o 
  -1   0  15       59.95       68.07      4.04 o 
   0   0  15        0.87        0.00      2.38 o 
   1   0  15        0.06        2.77      2.78 o 
   2   0  15        0.74        3.00      2.34 o 
   3   0  15        0.15       -1.43      6.98 o 
  -4   1  15        0.02        1.53      3.74 o 
  -3   1  15       14.24        9.60      4.80 o 
  -2   1  15       58.41       63.22      2.92 o 
  -1   1  15       28.48       25.20      3.02 o 
   0   1  15        1.77        3.99      2.53 o 
   1   1  15        0.58        0.46      6.14 o 
   2   1  15        3.68        4.18      2.36 o 
  -3   2  15        9.70        4.49      3.04 o 
  -2   2  15        0.05        0.48      3.23 o 
  -1   2  15        2.45        3.68      2.97 o 
   0   2  15        0.15       -0.36      2.54 o 
   1   2  15        6.43        6.33      2.58 o 
   2   2  15        0.23       -2.21      5.29 o 
  -3   3  15        1.43        2.33      3.76 o 
  -2   3  15        0.00        3.80      3.13 o 
  -1   3  15       59.74       65.18      4.56 o 
   0   3  15       85.62       85.68      5.39 o 
   1   3  15        0.64        4.66      2.33 o 
   2   3  15        0.08       -0.31      5.32 o 
  -2   4  15        0.00        1.14      3.24 o 
  -1   4  15        4.85        5.36      3.13 o 
   0   4  15        5.72        6.78      2.65 o 
   1   4  15        0.82        6.61      2.63 o 
  -1   5  15       15.67       14.42      5.24 o 
  -1  -8  16       22.73       20.63      2.74 o 
   0  -8  16        3.40        1.37      2.47 o 
  -2  -7  16       32.05       28.52      8.11 o 
  -1  -7  16       24.81       29.18      2.86 o 
   0  -7  16       15.50       11.77      2.69 o 
   1  -7  16       12.60        8.90      4.98 o 
  -3  -6  16        6.45        4.83      2.15 o 
  -2  -6  16       10.81        9.19      2.76 o 
  -1  -6  16       29.71       30.23      2.68 o 
   0  -6  16       37.23       38.53      2.93 o 
   1  -6  16        2.45        3.04      4.78 o 
   2  -6  16        0.50        0.70      2.65 o 
  -3  -5  16       13.78       13.11      2.58 o 
  -2  -5  16        0.17       -0.13      4.94 o 
  -1  -5  16       14.66       13.59      2.99 o 
   0  -5  16        9.40        7.08      2.60 o 
   1  -5  16        4.65        8.25      3.32 o 
   2  -5  16       12.06        4.58      2.50 o 
  -3  -4  16        2.10        2.04      7.93 o 
  -2  -4  16        0.09       -0.50      2.48 o 
  -1  -4  16        0.77       -4.15      2.57 o 
   0  -4  16        9.93       12.25      2.61 o 
   1  -4  16       23.05       31.24      8.75 o 
   2  -4  16        2.78        2.86      2.51 o 
  -3  -3  16        0.91        3.30      3.43 o 
  -2  -3  16        4.73        8.66      2.87 o 
  -1  -3  16       11.44        6.77      2.64 o 
   0  -3  16        1.92        2.97      3.11 o 
   1  -3  16        0.59        3.67      3.45 o 
   2  -3  16        0.40        4.18      3.18 o 
  -3  -2  16        0.02        2.91      2.71 o 
  -2  -2  16        1.75       -0.50      2.61 o 
  -1  -2  16        4.32        2.94      3.64 o 
   0  -2  16       26.41       24.01      6.79 o 
   1  -2  16        8.03        4.25      5.39 o 
   2  -2  16        1.10        0.54      6.00 o 
  -3  -1  16        7.12        8.52      3.06 o 
  -2  -1  16       11.78        7.68      5.08 o 
  -1  -1  16        0.14        1.95      3.88 o 
   0  -1  16        3.91        0.70      4.32 o 
   1  -1  16        3.96       12.05      2.62 o 
   2  -1  16        4.97        7.89      2.32 o 
  -3   0  16        9.47        6.56      3.09 o 
  -2   0  16        9.29        7.33      2.71 o 
  -1   0  16        1.92        0.14      4.73 o 
   0   0  16       11.37       13.06      2.50 o 
   1   0  16        8.28        8.34      2.52 o 
   2   0  16        1.54        1.95      2.34 o 
  -3   1  16       18.21       17.92      4.70 o 
  -2   1  16       14.87       14.02      3.09 o 
  -1   1  16        0.85       -0.84      2.61 o 
   0   1  16       10.88       15.75      2.92 o 
   1   1  16        0.03        4.69      2.82 o 
   2   1  16        2.78        2.94      2.36 o 
  -3   2  16        0.68        0.87      3.56 o 
  -2   2  16       20.57       19.16      3.21 o 
  -1   2  16        5.34       13.56      3.24 o 
   0   2  16        1.66        4.83      2.56 o 
   1   2  16        0.33        5.27      2.96 o 
  -2   3  16        0.42        0.19      3.02 o 
  -1   3  16        5.31        4.71      3.01 o 
   0   3  16        0.03        0.93      4.11 o 
   1   3  16        0.21       -1.93      2.66 o 
  -1   4  16        0.42        4.49      3.05 o 
  -1  -7  17        0.06       -4.06      2.58 o 
   0  -7  17        0.48        4.71      2.54 o 
  -2  -6  17       23.74       22.90      5.19 o 
  -1  -6  17        5.40        1.88      2.83 o 
   0  -6  17        1.90        9.42      4.66 o 
   1  -6  17        1.57        9.26      2.48 o 
  -2  -5  17       18.08       22.25      7.90 o 
  -1  -5  17        5.08        8.86      2.71 o 
   0  -5  17       24.40       21.65      4.78 o 
   1  -5  17        2.67        4.76      2.46 o 
  -3  -4  17       22.42       28.03      2.92 o 
  -2  -4  17       15.65       13.46      4.58 o 
  -1  -4  17       35.73       34.89      5.60 o 
   0  -4  17       10.49       10.68      5.48 o 
   1  -4  17        0.00        1.29      3.31 o 
   2  -4  17        0.16        2.69      2.37 o 
  -3  -3  17        0.84        4.00      2.48 o 
  -2  -3  17       14.71        9.97      2.68 o 
  -1  -3  17       10.29       13.74      3.11 o 
   0  -3  17        0.94        3.45      2.38 o 
   1  -3  17        9.02        8.00      3.79 o 
   2  -3  17        0.80        2.08      2.37 o 
  -3  -2  17        0.02        2.38      3.05 o 
  -2  -2  17        0.45        1.68      3.79 o 
  -1  -2  17        1.41        3.41      2.54 o 
   0  -2  17       29.47       34.83     11.08 o 
   1  -2  17        0.04        4.73      2.42 o 
   2  -2  17        0.72        2.97      2.35 o 
  -3  -1  17        0.20       -2.87      2.53 o 
  -2  -1  17        2.52        5.23      5.17 o 
  -1  -1  17        0.74        3.70      4.30 o 
   0  -1  17        2.46        4.01      2.42 o 
   1  -1  17        0.86        3.61      2.37 o 
   2  -1  17        0.00        3.18      3.24 o 
  -3   0  17        0.00        2.59      2.82 o 
  -2   0  17        1.14       -0.45      4.49 o 
  -1   0  17       12.93       10.17      2.97 o 
   0   0  17        3.83        7.10      2.67 o 
   1   0  17        1.70        4.61      2.56 o 
  -2   1  17        0.58       -0.22      3.03 o 
  -1   1  17        2.23        1.44      2.91 o 
   0   1  17        4.29        5.59      3.43 o 
   1   1  17        0.20        7.19      2.31 o 
  -2   2  17        7.36        7.07      3.10 o 
  -1   2  17        8.62        7.19      2.64 o 
   0   2  17        1.17        0.03      3.83 o 
  -1  -5  18        0.22        2.71      2.62 o 
   0  -5  18        9.07        9.80      2.59 o 
  -2  -4  18        2.31       -0.39      5.03 o 
  -1  -4  18        0.01        1.57      2.84 o 
   0  -4  18        9.68       12.46      4.85 o 
   1  -4  18        0.05        7.61      2.50 o 
  -2  -3  18        2.09        5.15      6.06 o 
  -1  -3  18        8.55        4.39      5.81 o 
   0  -3  18        0.12        0.22      2.43 o 
   1  -3  18       67.08       59.50      2.67 o 
  -2  -2  18        6.93        9.76      3.11 o 
  -1  -2  18        3.93       -2.76      2.71 o 
   0  -2  18        1.97        5.32      3.69 o 
   1  -2  18        0.66       -1.42      3.51 o 
  -2  -1  18        2.19        6.33      2.78 o 
  -1  -1  18        0.06       -0.63      4.59 o 
   0  -1  18        2.01        5.93      3.88 o 
   1  -1  18        0.83       -0.17      2.92 o 
  -1   0  18        8.49        8.00      3.01 o 
   0   0  18        0.02       -3.38      3.03 o 
                                                 
